# Supplementary material for: Widely Targeted Metabolomics Analyses Provide Insights into the Transformation of Active Ingredients During Drying and the Mechanisms of Color Change for Forest Ginseng (Panax ginseng C. A. Mey. cv. Sativi-nemoralis)
Source: Plants (Basel). 2025 Feb 6;14(3):494. doi: 10.3390/plants14030494 (PMC11820357; doi:10.3390/plants14030494)
Supplement: Supplementary file 1 [file plants-14-00494-s001.zip]

Archive with 3 entries (2 files):
- plants-3385705-supplementary/
- plants-3385705-supplementary/Figures Supplementary.pptx
- plants-3385705-supplementary/Table S1.xlsx
