# Supplementary material for: Widely Targeted Metabolomics Analyses Provide Insights into the Transformation of Active Ingredients During Drying and the Mechanisms of Color Change for Forest Ginseng (Panax ginseng C. A. Mey. cv. Sativi-nemoralis)
Source: Plants (Basel). 2025 Feb 6;14(3):494. doi: 10.3390/plants14030494 (PMC11820357; doi:10.3390/plants14030494)
Supplement: Supplementary file 1 [file plants-14-00494-s001.zip › plants-3385705-supplementary/Table S1.xlsx]

## Sheet: Table S1
Supplementary Table S1 The list of total 1862 metabolites identified in this study
Index	Compounds	Class I	Formula	Q1 (Da)	Q3 (Da)	Molecular weight (Da)	Ionization model	Level	CAS	cpd_ID	Average relative content
											MC-70	MC-50	MC-30	MC-10
pmp001270	LysoPC 16:1*	Lipids	C24H48NO7P	494.32	184.07	493.317	[M+H]+	1	76790-27-7	-	238477	172118	158677	177518
Lmhp011562	1-α-Linolenoyl-glycerol*	Lipids	C21H36O4	353.27	261.22	352.261	[M+H]+	1	-	-	11670.3	18977.6	30010.8	115623
Walp004752	2-Aminododecane-1,4-diol	Lipids	C12H27NO2	218.21	88.08	217.204	[M+H]+	3	-	-	241810	168429	145377	108232
Walp004906	2-Aminotetradecane-1,11,13-triol	Lipids	C14H31NO3	262.24	88.08	261.23	[M+H]+	1	-	-	104830	50331.6	52138.1	34141.1
Walp007043	2-Aminohexadecane-1,4-diol	Lipids	C16H35NO2	274.27	88.08	273.267	[M+H]+	1	-	-	6.93468e+06	5.82162e+06	6.40419e+06	5.68727e+06
mws0289	LysoPE 18:1*	Lipids	C23H46NO7P	480.31	339.29	479.301	[M+H]+	3	89576-29-4	-	90752.2	122287	157751	164428
Hmqp006235	LysoPC 18:4	Lipids	C26H46NO7P	516.3	184.07	515.301	[M+H]+	1	-	-	632892	511379	390740	109656
pmd0132	LysoPC 16:0(2n isomer)	Lipids	C24H50NO7P	496.34	184.07	495.332	[M+H]+	1	-	-	716996	949403	1.656e+06	2.00025e+06
pmb0881	LysoPE 18:2	Lipids	C23H44NO7P	478.29	337.27	477.286	[M+H]+	2	-	-	1.63429e+06	1.55712e+06	1.85037e+06	1.77199e+06
pmb0889	Punicic acid (9Z,11E,13Z-octadecatrienoic acid)	Lipids	C18H30O2	279.23	95.09	278.225	[M+H]+	3	544-72-9	C08364	1.11423e+06	5.65453e+06	6.49998e+06	1.58116e+07
pmp001284	Monopalmitin*	Lipids	C19H38O4	331.28	313.27	330.277	[M+H]+	1	542-44-9	-	68578.5	97809.9	76162.5	73706.5
Walp007214	2-Aminohexadecane-1,5,6-triol	Lipids	C16H35NO3	290.27	88.08	289.262	[M+H]+	3	-	-	49677.5	40439	41777	37427.5
pmb0876	LysoPE 16:0	Lipids	C21H44NO7P	454.29	313.27	453.286	[M+H]+	1	53862-35-4	-	1.83923e+06	2.81705e+06	3.23672e+06	2.351e+06
WaYp006462	2-Aminohexadecane-1,5,15-triol	Lipids	C16H35NO3	290.27	228.23	289.262	[M+H]+	1	-	-	209704	150601	153820	137850
pmp001251	LysoPC 18:2(2n isomer)	Lipids	C26H50NO7P	520.34	184.07	519.332	[M+H]+	1	-	-	99529.3	66596.6	38970.4	12619
Safp021800	LPC(18:1/0:0)	Lipids	C26H53NO7P+	522.35	184.08	522.356	[M]+	1	3542-29-8	-	3.02733e+06	2.82307e+06	2.4145e+06	836196
pma0461	14,15-Dehydrocrepenynic acid	Lipids	C18H28O2	277.22	93.07	276.209	[M+H]+	3	4154-44-3	-	144938	558433	742985	2.17631e+06
Walp009429	2-AminodocoSane-1,5,21-triol	Lipids	C22H47NO3	374.36	312.33	373.356	[M+H]+	1	-	-	561287	240755	212825	127880
Wcdp007645	9-Oxo-10,12-Octadecadienoic Acid	Lipids	C18H30O3	295.23	151.11	294.219	[M+H]+	1	54665-32-6	-	227044	889366	860463	1.91363e+06
pmb2406	LysoPC 17:0*	Lipids	C25H52NO7P	510.36	184.07	509.348	[M+H]+	1	50930-23-9	-	202149	328155	330543	298181
Lmxp006440	2-Palmitoylglycerol*	Lipids	C19H38O4	331.28	313.27	330.277	[M+H]+	1	23470-00-0	-	84350.2	108614	94470.6	78966.8
Walp006011	2-Aminotetradecane-1,4-diol	Lipids	C14H31NO2	246.24	88.08	245.236	[M+H]+	1	-	-	219354	142915	159608	143491
Lmhp010514	LysoPE 20:2(2n isomer)	Lipids	C25H48NO7P	506.32	365.31	505.317	[M+H]+	1	-	-	92110.9	80557.2	107609	67336.4
mws0120	Choline Alfoscerate	Lipids	C8H20NO6P	258.11	104.11	257.103	[M+H]+	1	28319-77-9	C00670	4.0553e+06	6.4095e+06	9.34999e+06	4.00358e+06
Lmhp008718	LysoPC 17:2*	Lipids	C25H48NO7P	506.32	184.07	505.317	[M+H]+	1	-	-	68385.2	54690.8	42127.9	12929.5
Waptp08627	13,16-Docosadienamide	Lipids	C22H41NO	336.33	69.07	335.319	[M+H]+	1	-	-	36349	51724.7	37459.9	34770.3
Wcdp009119	Octadeca-9,12,15-trienoic acid*	Lipids	C18H30O2	279.232	81.0704	278.225	[M+H]+	3	28290-79-1	-	1.28802e+06	6.10175e+06	7.5264e+06	1.78656e+07
Lmhp009190	2-Linoleoylglycerol-1,3-di-O-glucoside*	Lipids	C33H58O14	679.39	263.24	678.383	[M+H]+	1	-	-	261395	184692	91011.1	100195
MW0168670	9,12-Octadecadiynoic Acid	Lipids	C18H28O2	277.22	93.07	276.209	[M+H]+	3	2012-14-8	-	23253	57755.5	50656.2	148500
pmb0855	LysoPC 16:0	Lipids	C24H50NO7P	496.34	184.07	495.332	[M+H]+	1	17364-16-8	-	7.92559e+06	9.5784e+06	1.12824e+07	1.01032e+07
pmb0296	1-Oleoyl-Sn-Glycerol	Lipids	C21H40O4	357.3	265.25	356.293	[M+H]+	2	129784-87-8	-	161321	164376	56251.9	61836.6
WaYp005128	2-Aminotetradecane-1,5,13-triol	Lipids	C14H31NO3	262.24	200.2	261.23	[M+H]+	1	-	-	124262	75897.6	87287.3	103680
Lmhp008833	LysoPC 16:1(2n isomer)*	Lipids	C24H48NO7P	494.32	184.07	493.317	[M+H]+	1	-	-	196218	169213	145358	207412
Walp007192	2-aminodocoSane-1,6,19,20,21-pentaol	Lipids	C22H47NO5	406.35	300.29	405.345	[M+H]+	3	-	-	297836	236432	212489	232166
Wasyqp5995	2-Aminooctadecane-1,5,17-triol	Lipids	C18H39NO3	318.3	256.26	317.293	[M+H]+	1	-	-	1.48017e+07	1.17442e+07	1.28517e+07	1.16644e+07
Lmhp112042	1-Linoleoylglycerol*	Lipids	C21H38O4	355.28	263.24	354.277	[M+H]+	1	2277-28-3	-	15622.9	19332.4	27398.5	128206
Wcdp007388	10,14,16-Octadecatrien-12-Ynoic Acid	Lipids	C18H26O2	275.2	133.1	274.193	[M+H]+	1	-	-	20296.4	39800.3	41508	51832.8
Lmhp009129	LysoPC 15:0(2n isomer)*	Lipids	C23H48NO7P	482.32	184.07	481.317	[M+H]+	1	-	-	74961.3	121807	126953	133012
pmb0856	LysoPE 18:1(2n isomer)*	Lipids	C23H46NO7P	480.31	339.29	479.301	[M+H]+	3	-	-	150496	166213	186018	86306.6
pmb0874	LysoPE 18:2(2n isomer)	Lipids	C23H44NO7P	478.29	337.27	477.286	[M+H]+	1	-	-	7.75668e+06	6.7265e+06	4.67625e+06	1.88393e+06
MWSmce549	1-Monomyristin	Lipids	C17H34O4	303.25	57.07	302.246	[M+H]+	1	589-68-4	-	56002.2	91586.4	64733.8	60052.6
pmp001281	LysoPC 18:1	Lipids	C26H52NO7P	522.36	184.07	521.348	[M+H]+	1	-	-	924710	975404	1.01142e+06	979983
Lmfp009701	Glycerol 9,11,13-octadecatrienoyl ester*	Lipids	C21H36O4	353.27	261.22	352.261	[M+H]+	1	-	-	9941.21	21608.7	24428	120861
MW0011621	(S)-14-Methylhexadecanoic acid	Lipids	C17H34O2	293.27	81.07	270.256	[M+Na]+	3	5746-59-8	-	16090.5	53341.7	37454.9	229249
pmd0160	LysoPE 16:0(2n isomer)	Lipids	C21H44NO7P	454.29	313.27	453.286	[M+H]+	3	-	-	1.90214e+06	3.15622e+06	3.64429e+06	2.62581e+06
pmd0147	LysoPC 20:2	Lipids	C28H54NO7P	548.37	184.07	547.364	[M+H]+	3	-	-	88173.3	149712	125995	89146.8
pmp001264	Hexadecylsphingosine	Lipids	C16H35NO2	274.27	256.27	273.267	[M+H]+	1	-	-	3.8591e+06	3.36736e+06	3.76672e+06	3.22202e+06
pmb1650	Octadeca-11E,13E,15Z-trienoic acid	Lipids	C18H30O2	279.23	149.13	278.225	[M+H]+	3	25575-00-2	-	6.71666e+06	8.83395e+06	8.31836e+06	8.90341e+06
pmb2221	4-Hydroxysphinganine; Phytosphingosine	Lipids	C18H39NO3	318.3	60.04	317.293	[M+H]+	2	554-62-1	C12144	69771.3	139177	153041	1.37257e+06
mws0126	LysoPC 18:0	Lipids	C26H54NO7P	524.37	184.07	523.364	[M+H]+	1	19420-57-6	-	222064	331801	329725	216984
pmb0883	LysoPE 18:0	Lipids	C23H48NO7P	482.32	341.31	481.317	[M+H]+	3	69747-55-3	-	17184.4	34709.3	36395.5	22947.8
Lmhp009187	LysoPE 15:0*	Lipids	C20H42NO7P	440.28	299.26	439.27	[M+H]+	1	-	-	73572	137650	149480	143505
Lmhp008801	LysoPE 18:3	Lipids	C23H42NO7P	476.28	335.26	475.27	[M+H]+	1	-	-	41481.4	39153.3	56882.2	66614.2
Lmhp009034	LysoPE 16:1*	Lipids	C21H42NO7P	452.28	311.26	451.27	[M+H]+	1	-	-	52482.9	55811.1	72773.2	107806
WaYp007721	2-Aminohexadecane-1,16,16-triol	Lipids	C16H35NO3	290.27	242.25	289.262	[M+H]+	3	-	-	194322	174150	167855	150282
Waqkp05977	2-g-linolenoyl-glycerol	Lipids	C21H36O4	353.27	261.22	352.261	[M+H]+	1	-	-	128881	131093	111713	228003
pmb0854	LysoPC 18:3	Lipids	C26H48NO7P	518.32	184.07	517.317	[M+H]+	1	-	-	183453	344723	420900	401811
pmb2319	LysoPC 15:0*	Lipids	C23H48NO7P	482.32	184.07	481.317	[M+H]+	1	108273-89-8	-	306789	373775	410984	421965
MW0015479	12(13)Ep-9-KODE	Lipids	C18H30O4	311.22	293.21	310.214	[M+H]+	3	-	-	172889	586723	525424	1.52564e+06
Lmhp010515	LysoPC 17:0(2n isomer)*	Lipids	C25H52NO7P	510.36	184.07	509.348	[M+H]+	1	-	-	36624.9	46885.6	67518.6	84104.4
Safp022031	Gorlic acid*	Lipids	C18H30O2	279.23	81.07	278.225	[M+H]+	3	-	-	1.35545e+06	5.17599e+06	6.34177e+06	1.45913e+07
Wasyqp6350	Dehydrophytosphingosine	Lipids	C18H37NO3	316.29	60.04	315.277	[M+H]+	1	-	-	551360	789047	1.33693e+06	1.44666e+07
MEDN1163	3-Hydroxyhexadecanoic acid	Lipids	C16H32O3	295.23	151.11	272.235	[M+Na]+	3	2398-34-7	-	229394	880464	791768	1.75603e+06
MW0061827	Pinolenic acid*	Lipids	C18H30O2	279.23	81.07	278.225	[M+H]+	3	16833-54-8	-	1.40928e+06	5.31899e+06	6.97815e+06	1.67302e+07
Lmhp010190	LysoPC 18:1(2n isomer)	Lipids	C26H52NO7P	522.36	184.07	521.348	[M+H]+	1	-	-	2.7745e+06	2.3989e+06	2.04645e+06	760691
pmd0130	LysoPC 14:0	Lipids	C22H46NO7P	468.31	184.07	467.301	[M+H]+	1	20559-16-4	-	44362.8	46420.1	55439.3	67057.2
WaYp007695	2-Aminooctadecane-1,16,18,18-tetraol	Lipids	C18H39NO4	334.3	242.25	333.288	[M+H]+	1	-	-	128231	119960	127527	123613
pmb1574	9,12-Octadecadien-6-Ynoic Acid	Lipids	C18H28O2	277.22	93.07	276.209	[M+H]+	3	61481-29-6	-	285278	788125	709741	767201
Lmhp010757	LysoPE 20:2	Lipids	C25H48NO7P	506.32	365.31	505.317	[M+H]+	1	-	-	82577.8	74525.4	98772.6	63935
pmb0865	LysoPC 18:3(2n isomer)	Lipids	C26H48NO7P	518.32	184.07	517.317	[M+H]+	1	-	-	303745	409777	467001	449580
Walbp10476	trans-11-Icosenamide	Lipids	C20H39NO	310.31	69.07	309.303	[M+H]+	1	-	-	100476	95659	80125.4	38637.4
Lmhp011388	2-α-Linolenoyl-glycerol*	Lipids	C21H36O4	353.27	261.22	352.261	[M+H]+	1	55268-58-1	-	10883.5	13544.2	26986.2	102902
Lmhp009384	1-Linoleoylglycerol-2,3-di-O-glucoside*	Lipids	C33H58O14	679.39	263.24	678.383	[M+H]+	1	-	-	71560.3	66919.4	41934	131122
Hmqp005455	15(R)-Hydroxylinoleic Acid*	Lipids	C18H32O3	297.243	81.07	296.235	[M+H]+	1	177931-23-6	-	15900.3	38022.2	41525.4	117928
Walp007095	2-Amino-7-methyltridecan-1-ol*	Lipids	C14H31NO	230.25	62.06	229.241	[M+H]+	1	-	-	15876.7	13916.7	11221	20629.2
Lmsp010763	Monolinolenin*	Lipids	C21H36O4	353.27	261.22	352.261	[M+H]+	1	75685-85-7	-	6807.15	18925	18261.3	26615.3
Wahlp08069	LysoPC 17:2(2n isomer)*	Lipids	C25H48NO7P	506.32	184.07	505.317	[M+H]+	1	-	-	37985.2	37118	36581.3	34945.6
pmb2260	LysoPC 15:1	Lipids	C23H46NO7P	480.31	184.07	479.301	[M+H]+	3	-	-	35710.9	27866.8	37760	45486.1
MWSmce689	Methyl linolenate	Lipids	C19H32O2	293.25	95.09	292.24	[M+H]+	1	301-00-8	-	16296.5	44274.5	30051.5	212302
WaQzp10481	(9R,13R)-10,11-dihydro-12-oxo-15-phytoenoic acid	Lipids	C18H30O3	295.23	151.11	294.219	[M+H]+	1	136845-14-2	-	233516	933095	838242	1.98994e+06
MW0015391	9R-hydroxy-10E,12Z-octadecadienoic acid	Lipids	C18H32O3	297.24	71.09	296.235	[M+H]+	3	10075-11-3	-	13367.9	20779.2	23467.6	84749.7
Walp010787	2-aminotetracoSane-1,5,23-triol	Lipids	C24H51NO3	402.39	340.36	401.387	[M+H]+	1	-	-	139747	57763.6	46306.5	42104.6
Walp007137	2-AminoicoSane-1,6,18,19,20-pentaol	Lipids	C20H43NO5	378.32	286.28	377.314	[M+H]+	3	-	-	28201.8	20433.2	20997.5	18803.4
Hmqp005411	9-Oxo-12Z-Octadecenoic acid*	Lipids	C18H32O3	297.24	81.07	296.235	[M+H]+	1	112543-32-5	-	16850.5	37354.8	34167.4	118118
MEDN1520	Aleuritic acid	Lipids	C16H32O5	327.22	98.98	304.225	[M+Na]+	3	6949-98-0	-	121674	107350	119833	122394
Lmhp008589	LysoPE 18:3(2n isomer)	Lipids	C23H42NO7P	476.28	335.26	475.27	[M+H]+	1	-	-	42187.6	57329.3	62602.3	71558.3
Lmhp012042	2-Linoleoylglycerol*	Lipids	C21H38O4	355.28	263.24	354.277	[M+H]+	1	3443-82-1	-	13790.5	15911.4	25616.6	129330
Wcdp010162	1-Monolinolenoyl-Rac-Glycerol*	Lipids	C21H36O4	353.268	261.223	352.261	[M+H]+	1	18465-99-1	-	12791.4	16692	22959.1	107429
Lmhp010908	LysoPC 19:1	Lipids	C27H54NO7P	536.37	184.07	535.364	[M+H]+	3	-	-	32550.8	33359.9	20025.1	19091.9
Lcsp013328	linoleoyl ethanolamine	Lipids	C20H37NO2	324.29	62.06	323.282	[M+H]+	1	68171-52-8	-	165986	226870	265142	1.00341e+06
Lmhp009590	LysoPC 17:1	Lipids	C25H50NO7P	508.34	184.07	507.332	[M+H]+	1	-	-	53990.4	41462.9	50764.8	75503
Lmhp008233	LysoPE 18:4	Lipids	C23H40NO7P	474.26	333.24	473.254	[M+H]+	1	-	-	52135.5	43755.6	35502.3	13180.1
WaYp007548	2-Aminotetradecan-1-ol*	Lipids	C14H31NO	230.25	62.06	229.241	[M+H]+	1	-	-	14956.1	15969	14752.4	19624.2
Zken00392	1-(9Z-octadecenoyl)-sn-glycero-3-phosphocholine	Lipids	C26H52NO7P	544.34	485.26	521.348	[M+Na]+	2	-	-	53119.9	49058.3	36458.3	13826
Hasp010605	MG(18:3(9Z,12Z,15Z)/0:0/0:0)	Lipids	C21H36O4	353.27	261.22	352.261	[M+H]+	1	129828-41-7	-	150253	169921	142728	364389
Waqkp07598	2-g-Linoleoyl-glycerol*	Lipids	C21H38O4	355.29	263.24	354.277	[M+H]+	1	-	-	146472	184104	72661.2	30681.2
MA10012327	D-Sphingosine	Lipids	C18H37NO2	300.29	60.04	299.282	[M+H]+	2	123-78-4	C00319	1464.89	11599.8	21941.8	52113.8
Lmhp010162	LysoPE 17:0	Lipids	C22H46NO7P	468.31	327.29	467.301	[M+H]+	2	-	-	5550.33	9683.55	21066	20157.7
pmd0136	LysoPC 18:0(2n isomer)	Lipids	C26H54NO7P	524.37	184.07	523.364	[M+H]+	1	-	-	32497.9	46772.4	68647.8	73227.1
Wcdp007789	9-Oxooctadeca-10,12-Dienoic Acid	Lipids	C18H30O3	295.23	81.07	294.219	[M+H]+	1	-	-	143961	156073	149985	750639
Wcdp006869	10-Methoxyheptadec-1-En-4,6-Diyne-3,9-Diol	Lipids	C18H28O3	293.21	151.11	292.204	[M+H]+	2	133921-57-0	-	9188.13	22286.3	22536	44104.5
Lmwp102712	5Z,8Z-tetradecadienoic acid	Lipids	C14H24O2	225.19	67.06	224.178	[M+H]+	3	39039-37-7	-	35784.4	36018.5	29645.8	11843.2
pmb0864	LysoPE 14:0*	Lipids	C19H40NO7P	426.26	285.24	425.254	[M+H]+	1	-	-	12479.9	20983	34512.2	24022.9
Waqkp07331	1-g-Linoleoyl-glycerol*	Lipids	C21H38O4	355.29	263.24	354.277	[M+H]+	1	-	-	155034	133641	68427.1	26280.2
Lmhp008513	2-α-Linolenoyl-glycerol-1,3-di-O-glucoside	Lipids	C33H56O14	677.37	261.22	676.367	[M+H]+	1	-	-	29067.1	38706.3	21512.6	14215.4
Lmhp009464	LysoPE 17:1(2n isomer)*	Lipids	C22H44NO7P	466.29	325.27	465.286	[M+H]+	1	-	-	29215.2	44106.2	30450.9	16431.7
Lmhp008273	LysoPE 15:1(2n isomer)	Lipids	C20H40NO7P	438.26	297.24	437.254	[M+H]+	2	-	-	5820.98	11508.7	15413.8	15302.5
pmd0146	LysoPC 20:2(2n isomer)	Lipids	C28H54NO7P	548.37	184.07	547.364	[M+H]+	3	-	-	35814.9	23008.6	31658.3	17734.4
Walp007190	2-AminoicoSane-1,5,7,19-tetraol	Lipids	C20H43NO4	362.33	300.29	361.319	[M+H]+	1	-	-	2.05158e+06	1.69171e+06	1.78336e+06	1.69608e+06
Lmhp008885	LysoPE 15:0(2n isomer)*	Lipids	C20H42NO7P	440.28	299.26	439.27	[M+H]+	1	-	-	10930	16671.3	31082	32818.4
Lmhp011549	LysoPC 20:1	Lipids	C28H56NO7P	550.39	184.07	549.379	[M+H]+	1	-	-	11872.6	10587.1	15721.7	1470.61
YC512118	Oleamide (9-Octadecenamide)	Lipids	C18H35NO	282.28	247.24	281.272	[M+H]+	1	301-02-0	C19670	120442	10260.4	10481.3	1817.44
Wcdp006870	13(s)-hydroperoxy-(9z,11e,15z)-octadecatrienoic acid	Lipids	C18H30O4	311.22	155.11	310.214	[M+H]+	1	67597-26-6	C04785	1029.48	10382.3	7274.12	12272.2
Lmhp008744	1-α-Linolenoyl-glycerol-2,3-di-O-glucoside	Lipids	C33H56O14	677.37	261.22	676.367	[M+H]+	1	-	-	11202.4	12007.1	17850.8	18342.8
pmb0863	LysoPC 16:2(2n isomer)*	Lipids	C24H46NO7P	492.31	184.07	491.301	[M+H]+	1	-	-	10274.8	15689	14112.5	6099.34
ML10195036	3-Dehydrosphinganine	Lipids	C18H37NO2	300.3	60.05	299.282	[M+H]+	2	16105-69-4	C02934	4499.06	12124.3	18201.9	54674.4
Wcdp010432	Linoleamide	Lipids	C18H33NO	280.26	245.23	279.256	[M+H]+	1	3999-01-7	-	118973	7541.55	8857.7	2732.94
Yalp008047	Methyl 12-phenyldodecanoate*	Lipids	C19H30O2	291.23	93.07	290.225	[M+H]+	1	38795-65-2	-	14210.3	13876.4	2090.06	24136.8
Lmhp009769	LysoPE 17:1*	Lipids	C22H44NO7P	466.29	325.27	465.286	[M+H]+	1	-	-	19059.1	19845.9	26147.4	31985.4
Sasp010921	4-carbamoyl-2-(octadeca-9,12-dienamido)butanoic acid	Lipids	C23H40N2O4	409.31	130.05	408.299	[M+H]+	1	-	-	1569.84	9529.12	21980.4	561403
Lmhp008763	LysoPE 16:1(2n isomer)*	Lipids	C21H42NO7P	452.28	311.26	451.27	[M+H]+	1	-	-	17876.1	14328.6	36372.8	45059.1
pma1303	LysoPC 16:2*	Lipids	C24H46NO7P	492.31	184.07	491.301	[M+H]+	1	-	-	6861.66	9605.29	4511.25	13705.3
Lcsp012679	linolenoyl ethanolamine	Lipids	C20H35NO2	322.27	62.06	321.267	[M+H]+	3	57086-93-8	-	9085.41	4939.47	5338.42	20938.6
MW0015472	9-Nitrooleic acid	Lipids	C18H33NO4	328.25	125.1	327.241	[M+H]+	3	-	-	9935.22	28410.3	18776.9	18499.2
Wacyp11235	Moroctic Acid methyl ester*	Lipids	C19H30O2	291.23	93.07	290.224	[M+H]+	1	73097-00-4	-	10850.4	9414.72	7972.35	27281.4
Lmhp007598	LysoPC 19:2(2n isomer)	Lipids	C27H52NO7P	534.36	184.07	533.348	[M+H]+	3	-	-	38157.1	27029.5	17725.5	2419.83
Walp009488	2-aminotetracoSane-1,6,7,23-tetraol	Lipids	C24H51NO4	418.386	356.352	417.382	[M+H]+	1	-	-	29190.8	16718.9	12846.3	6458.44
pmc0960	LysoPC 20:4	Lipids	C28H50NO7P	544.34	184.07	543.332	[M+H]+	3	-	-	975.462	14017	29499	2276.08
Lmhp008742	LysoPC 20:5	Lipids	C28H48NO7P	542.32	184.07	541.317	[M+H]+	1	162440-04-2	-	2779.1	6484.56	26990.6	2779.1
Lmhp010334	2-Linoleoylglycerol-1-O-glucoside	Lipids	C27H48O9	517.34	263.24	516.33	[M+H]+	1	-	-	16699.8	1321.87	7904.05	7693.36
Lmhp008337	LysoPE 14:0(2n isomer)*	Lipids	C19H40NO7P	426.26	285.24	425.254	[M+H]+	1	-	-	9188.72	9643.56	16873.7	13237.4
Wcfp008029	Dihydrosphingosine	Lipids	C18H39NO2	302.3	60.04	301.298	[M+H]+	1	764-22-7	C00836	1662.7	11182.7	12542.5	23738.9
Wasdp05820	20-hydroxy-N-isopropylicosa-5,8,11-trienamide	Lipids	C23H41NO2	364.32	305.25	363.314	[M+H]+	2	-	-	22906.7	22906.7	22906.7	302602
pmp001273	LysoPC 18:2	Lipids	C26H50NO7P	520.34	184.07	519.332	[M+H]+	1	-	-	766.139	766.139	8646.74	6848.66
Walp012785	(Oxiran-2-yl)methyl octadeca-9,12-dienoate	Lipids	C21H36O3	337.27	263.24	336.266	[M+H]+	3	856386-19-1	-	761.955	6272.73	4460.97	8310.68
Waqkp06484	1-Linolenoylglycerol	Lipids	C21H36O4	353.27	261.22	352.261	[M+H]+	1	-	-	120996	161654	113108	351318
Walbp09179	Myristamide	Lipids	C14H29NO	228.23	57.07	227.225	[M+H]+	2	638-58-4	-	31078.2	5127.89	2987.64	1256.23
Lmhp008688	LysoPE 20:5	Lipids	C25H42NO7P	500.28	359.26	499.27	[M+H]+	2	-	-	1540.86	1540.86	13364.2	1540.86
MWSprf135	15-Tetracosenoic acid	Lipids	C24H46O2	365.34	283.26	366.35	[M-H]-	3	506-37-6	C08323	22856.2	24563.9	28264.8	25259.7
Waln011009	2-(2,3-dihydroxypropoxy)-3-(((2-(dimethylamino)ethoxy)(hydroxy)phosphoryl)oxy)propyl (11Z,14Z)-octadeca-11,14-dienoate	Lipids	C28H54NO9P	578.34	279.23	579.354	[M-H]-	1	-	-	2.85874e+06	1.75909e+06	1.54662e+06	393580
MW0012410	15S-hydroperoxy-11Z,13E-eicosadienoic acid	Lipids	C20H36O4	339.25	199.13	340.261	[M-H]-	3	145375-41-3	-	17414.8	89317.1	83595.5	33191.7
MW0012312	9s,13r-12-Oxophytodienoic Acid*	Lipids	C18H28O3	291.2	185.12	292.204	[M-H]-	1	71606-07-0	-	29858.5	67303.8	75483.8	139490
Lmcn009122	(7Z)-Hexadecenoic acid*	Lipids	C16H30O2	253.22	235.21	254.225	[M-H]-	1	2416-19-5	-	6907.29	12379.1	12365.7	17119.7
MWS2430	13-methylmyristic acid	Lipids	C15H30O2	241.22	241.21	242.225	[M-H]-	1	2485-71-4	-	37520.5	63919.4	54546	83498
mws0361	Palmitoleic Acid*	Lipids	C16H30O2	253.217	235.207	254.225	[M-H]-	1	373-49-9	C08362	8282.84	15533.1	15038.9	19448.8
Wacn005438	Hydroxypentadecenoic acid glucoside	Lipids	C21H38O8	477.27	161.04	418.257	[M+CH3COOH-H]-	1	-	-	122140	130188	127795	107290
MWSslk132	Hexadecanedioic acid	Lipids	C16H30O4	285.21	223.21	286.214	[M-H]-	1	505-54-4	C19615	81801.3	167798	214696	768624
Waln010743	1-(2,3-dihydroxypropoxy)-3-(((2-(dimethylamino)ethoxy)(hydroxy)phosphoryl)oxy)propan-2-yl (11Z,14Z)-octadeca-11,14-dienoate	Lipids	C28H54NO9P	578.35	279.23	579.354	[M-H]-	1	-	-	2.95589e+06	1.8096e+06	1.51387e+06	365191
pmn001694	9,10,13-Trihydroxy-11-Octadecenoic Acid	Lipids	C18H34O5	329.23	229.15	330.241	[M-H]-	1	29907-57-1	C14835	182862	294790	398828	2.24691e+06
pmf0297	1-Eicosanol	Lipids	C20H42O	297.32	183.21	298.324	[M-H]-	3	629-96-9	-	52077.1	88875.8	108815	102248
Lmyn006011	Gingerglycolipid B	Lipids	C33H58O14	677.38	397.13	678.383	[M-H]-	3	88168-90-5	-	883812	609509	372378	223587
Lmbn007891	Hydroxy ricinoleic acid	Lipids	C18H34O4	313.24	183.14	314.246	[M-H]-	2	-	-	15851	41381.8	42626.6	91821.8
WaYn011606	1-(2,3-dihydroxypropoxy)-3-(((2-(dimethylamino)ethoxy)(hydroxy)phosphoryl)oxy)propan-2-yl heptadecanoate	Lipids	C27H56NO9P	568.36	269.25	569.369	[M-H]-	1	-	-	7327.88	7280.78	8932.83	5998.38
MWSHC20163	Cetostearic acid	Lipids	C16H32O2	255.24	255.24	256.24	[M-H]-	2	-	-	993498	786154	1.12501e+06	1.22942e+06
Zmyn005026	16-Methylheptadecanoic acid	Lipids	C18H36O2	283.26	283.26	284.272	[M-H]-	2	2724-58-5	C20356	2.03692e+07	1.49693e+07	2.22044e+07	2.01961e+07
Lcsn006335	2-Hydroxymyristic acid	Lipids	C14H28O3	243.2	197.19	244.204	[M-H]-	1	2507-55-3	-	17350.3	23686.1	25139.9	32170.4
Zmyn004676	17-Hydroxylinolenic acid	Lipids	C18H30O3	293.21	113.1	294.219	[M-H]-	1	-	C16346	71447.7	164658	196523	240225
Lmbn005662	9(10)-EpOME;(9R,10S)-(12Z)-9,10-Epoxyoctadecenoic acid	Lipids	C18H32O3	295.23	171.1	296.235	[M-H]-	1	16833-56-0	C14825	25590.7	33111	33831.5	165018
Walbn08189	3-(((2-(dimethylamino)ethoxy)(hydroxy)phosphoryl)oxy)-2-hydroxypropyl (9Z,12Z)-octadeca-9,12-dienoate*	Lipids	C25H48NO7P	504.31	279.23	505.317	[M-H]-	1	-	-	416161	270614	218967	60529.7
Waptn06683	DGMG 18:1(2n isomer)	Lipids	C33H60O14	739.41	397.13	680.398	[M+CH3COO]-	1	-	-	93626.5	60399.1	33713.7	22051.8
Zasn010461	Methyl 14-methylpentadecanoate	Lipids	C17H34O2	269.25	269.25	270.256	[M-H]-	1	5129-60-2	-	56524.1	83557.3	110116	244320
Waptn06085	DGMG 18:3(2n isomer)	Lipids	C33H56O14	735.38	397.13	676.367	[M+CH3COO]-	1	-	-	799856	740650	457226	236364
Safn011471	2-hydroxy-3-{[3,4,5-trihydroxy-6-(hydroxymethyl)oxan-2-yl]oxy}propyl octadeca-9,12,15-trienoate	Lipids	C27H46O9	573.33	277.22	514.314	[M+CH3COOH-H]-	1	-	-	991821	920645	537613	96031.7
mws0359	Pentadecanoic Acid	Lipids	C15H30O2	241.22	241.22	242.225	[M-H]-	3	1002-84-2	C16537	21073.9	27845.1	27419.3	50388.6
pmb2640	Dodecanoic acid (Lauric acid)	Lipids	C12H24O2	199.17	199.17	200.178	[M-H]-	1	143-07-7	C02679	83546.4	53621.1	75214.6	69520.5
Safn009833	5-[(1S,2R,3R,5S)-3,5-dihydroxy-2-[(E,3S)-3-hydroxyoct-1-enyl]cyclopentyl]pentanoic acid	Lipids	C18H32O5	327.21	171.1	328.225	[M-H]-	2	-	-	20486.8	109418	110736	112588
MWS5231	Tridecanedioic acid	Lipids	C13H24O4	243.16	181.16	244.167	[M-H]-	1	505-52-2	-	49724.6	79414.3	64243.1	51670
Lmbn005369	13(S)-HODE;13(S)-Hydroxyoctadeca-9Z,11E-dienoic acid*	Lipids	C18H32O3	295.23	195.14	296.235	[M-H]-	1	10219-69-9	C14762	194682	433175	568565	709897
Lmbn005923	Crepenynic acid	Lipids	C18H30O2	277.217	59.0139	278.225	[M-H]-	1	2277-31-8	C07289	4606.39	3628.51	5431.63	15696.2
Zbfn013528	Beta-Hydroxypalmitic Acid*	Lipids	C16H32O3	271.23	225.22	272.235	[M-H]-	1	-	-	431913	543187	740863	1.90815e+06
mws0752	Undecylic Acid	Lipids	C11H22O2	185.15	185.16	186.162	[M-H]-	2	112-37-8	C17715	102141	122325	136417	121812
Safn011825	(10E,12Z,15Z)-9-oxooctadeca-10,12,15-trienoic acid*	Lipids	C18H28O3	291.2	185.12	292.204	[M-H]-	1	125559-74-2	-	27094.3	68831.3	74212.9	130695
Wafn011571	alpha-Hydroxylinoleic acid*	Lipids	C18H32O3	295.23	195.14	296.235	[M-H]-	1	57818-44-7	-	215815	413120	531375	712664
Rfmb091	9S-Hydroxy-10E,12Z-octadecadienoic acid*	Lipids	C18H32O3	295.23	195.14	296.235	[M-H]-	1	15514-85-9	C14767	206588	451923	578495	677834
Zmyn004714	12-Hydroxyoctadec-9-Enoic Acid; Ricinoleic acid	Lipids	C18H34O3	297.24	183.14	298.251	[M-H]-	2	141-22-0	C08365	60532.5	99625.9	124644	113175
Walbn08060	1-(((2-(dimethylamino)ethoxy)(hydroxy)phosphoryl)oxy)-3-hydroxypropan-2-yl (9Z,12Z)-octadeca-9,12-dienoate*	Lipids	C25H48NO7P	504.31	279.24	505.317	[M-H]-	1	-	-	240508	153738	126853	32522.3
MWSslk133	1,14-Tetradecanedioic Acid	Lipids	C14H26O4	257.18	195.18	258.183	[M-H]-	3	821-38-5	-	25227.8	37062.1	40785.5	40450
Safn012694	2-hydroxypentadecanoic acid	Lipids	C15H30O3	257.21	211.21	258.219	[M-H]-	1	-	-	33634.6	50002.6	62117.6	190275
Sasn009853	Lanceolitol B4	Lipids	C28H52O12	639.36	579.34	580.346	[M+CH3COOH-H]-	3	-	-	6770.34	30387.6	134367	1.9298e+06
Waptn06507	DGMG 18:1	Lipids	C33H60O14	739.41	397.13	680.398	[M+CH3COO]-	1	-	-	33699.1	28181.2	26447.1	73571.3
MWS1900	Undecanedioic acid	Lipids	C11H20O4	215.13	153.13	216.136	[M-H]-	3	1852-04-6	-	13417.1	22792.6	18152.3	14905.5
Lmbn005487	12,13-DHOME; (9Z)-12,13-Dihydroxyoctadec-9-enoic acid	Lipids	C18H34O4	313.24	251.24	314.246	[M-H]-	1	263399-35-5	C14829	27264.9	70155.1	80143.1	258568
pmb2804	13S-Hydroperoxy-9Z,11E-octadecadienoic acid	Lipids	C18H32O4	311.22	171.14	312.23	[M-H]-	3	33964-75-9	C04717	5.01799e+06	1.29579e+07	1.19807e+07	1.30028e+07
mws0366	γ-Linolenic Acid*	Lipids	C18H30O2	277.22	277.22	278.225	[M-H]-	1	506-26-3	C06426	2.15327e+06	2.25316e+06	2.84745e+06	7.97144e+06
pme2827	Palmitaldehyde	Lipids	C16H32O	239.24	223.24	240.245	[M-H]-	3	629-80-1	C00517	1.01971e+07	1.10933e+07	1.29975e+07	1.44184e+07
mws0367	α-Linolenic Acid*	Lipids	C18H30O2	277.22	277.22	278.225	[M-H]-	1	463-40-1	C06427	1.82556e+06	1.95209e+06	2.33892e+06	7.49826e+06
Lmln007483	6,9,10-Trihydroxyoctadec-7-enoic acid; Sanleng acid	Lipids	C18H34O5	329.23	171.1	330.241	[M-H]-	1	-	-	429872	1.58099e+06	1.92972e+06	4.50341e+06
Lmbn005287	7S,8S-DiHODE; (9Z,12Z)-(7S,8S)-Dihydroxyoctadeca-9,12-dienoic acid	Lipids	C18H32O4	311.22	249.22	312.23	[M-H]-	1	143288-65-7	C07354	9399.66	29097.7	40547.4	153730
WaYn010475	2-(2,3-dihydroxypropoxy)-3-(((2-(dimethylamino)ethoxy)(hydroxy)phosphoryl)oxy)propan-2-yl (E)-hexadec-9-enoate	Lipids	C26H52NO9P	552.33	253.22	553.338	[M-H]-	1	-	-	37377.6	26817.7	30312.5	34118.8
pmb2799	12,13-Epoxy-9-Octadecenoic Acid	Lipids	C18H32O3	295.23	195.14	296.235	[M-H]-	1	6799-85-5	C14826	9251.35	12848.9	13533.5	64002.6
Waln009920	1-(2,3-dihydroxypropoxy)-3-(((2-(dimethylamino)ethoxy)(hydroxy)phosphoryl)oxy)propan-2-yl (8E,11Z,14Z)-octadeca-8,11,14-trienoate	Lipids	C28H52NO9P	576.33	277.22	577.338	[M-H]-	1	-	-	52675.6	35085.5	39244.3	18302.2
pmb2787	9-Oxo-10E,12Z-octadecadienoic acid*	Lipids	C18H30O3	293.21	275.2	294.219	[M-H]-	3	54232-59-6	C14766	11579.5	64835.7	81713.1	211625
Waln011222	2-(2,3-dihydroxypropoxy)-3-(((2-(dimethylamino)ethoxy)(hydroxy)phosphoryl)oxy)propyl palmitate*	Lipids	C26H54NO9P	554.34	255.23	555.354	[M-H]-	1	-	-	64514.3	75458	159691	152841
Zmpn003368	13S-Hydroxy-9Z,11E,15Z-octadecatrienoic acid	Lipids	C18H30O3	293.21	195.14	294.219	[M-H]-	3	87984-82-5	C16316	5839.9	9465.85	13339.6	14239.6
Hmqn003054	9,10,11-Trihydroxy-12-octadecenoic acid	Lipids	C18H34O5	329.23	311.22	330.241	[M-H]-	1	61911-67-9	-	18472.2	43946.8	56242	231863
Waln011524	1-(2,3-dihydroxypropoxy)-3-(((2-(dimethylamino)ethoxy)(hydroxy)phosphoryl)oxy)propan-2-yl palmitate*	Lipids	C26H54NO9P	554.35	255.23	555.354	[M-H]-	1	-	-	67608.9	73418.2	161339	133939
Wagn012030	2-Palmitoyl-Sn-Glycerol 3-O-Diglucoside	Lipids	C31H58O14	653.38	397.14	654.383	[M-H]-	2	-	-	22902.7	14606.4	13407.1	63967
Lmmn003323	2-Hydroxyhexadecanoic acid*	Lipids	C16H32O3	271.23	225.22	272.235	[M-H]-	1	764-67-0	-	680900	921239	1.26876e+06	2.91023e+06
Waptn06322	DGMG 18:2(2n isomer)	Lipids	C33H58O14	737.4	397.13	678.383	[M+CH3COO]-	1	-	-	3.33052e+06	2.547e+06	1.47255e+06	938630
MWStz396	Gingerglycolipid A	Lipids	C33H56O14	675.36	397.13	676.367	[M-H]-	3	145937-22-0	-	81474.7	59915.7	65154.5	101837
Zmyn004732	2R-hydroxy-9Z,12Z,15Z-octadecatrienoic acid	Lipids	C18H30O3	293.21	185.12	294.219	[M-H]-	1	-	C16342	370676	2.21179e+06	2.53677e+06	6.63085e+06
Waptn06182	DGMG 18:2	Lipids	C33H58O14	737.4	397.13	678.383	[M+CH3COO]-	1	-	-	3.35731e+06	2.58868e+06	1.61136e+06	1.1453e+06
Lcsn000415	Keto-Deoxy-Nonulonic acid	Lipids	C9H16O9	267.07	59.01	268.079	[M-H]-	1	153666-19-4	C20934	46847.4	71426.3	63879.7	59865.1
Rfmb087	9-Hydroxy-13-oxo-10-octadecenoic Acid	Lipids	C18H32O4	311.22	293.21	312.23	[M-H]-	3	-	-	148944	245926	214162	1.39931e+06
Waln010192	2-(2,3-dihydroxypropoxy)-3-(((2-(dimethylamino)ethoxy)(hydroxy)phosphoryl)oxy)propyl (8E,11Z,14Z)-octadeca-8,11,14-trienoate	Lipids	C28H52NO9P	576.33	277.22	577.338	[M-H]-	1	-	-	40232.4	37933.6	37072.8	16926.1
Lmgn007652	Tianshic acid	Lipids	C18H34O5	329.23	211.13	330.241	[M-H]-	1	-	-	429630	692719	872623	4.79124e+06
Lmqn008288	3-Hydroxyoctadecanoic Acid	Lipids	C18H36O3	299.26	299.26	300.266	[M-H]-	3	45261-96-9	-	240323	248981	270697	212365
mws0242	Suberic Acid	Lipids	C8H14O4	173.08	111.08	174.089	[M-H]-	1	505-48-6	C08278	44468.4	66402.8	56753.9	95844.3
Wcsn010524	8,11-Heptadecadienoic acid	Lipids	C17H30O2	265.22	265.22	266.225	[M-H]-	1	-	-	17286.2	24052.7	28945.7	83140.3
Waln010449	1-(2,3-dihydroxypropoxy)-3-(((2-(dimethylamino)ethoxy)(hydroxy)phosphoryl)oxy)propan-2-yl (E)-hexadec-9-enoate	Lipids	C26H52NO9P	552.33	253.22	553.338	[M-H]-	1	-	-	14623.4	12294.7	11897.2	13715.2
Wagn011658	1-Palmitoyl-Sn-Glycerol 3-O-Diglucoside	Lipids	C31H58O14	653.38	397.14	654.383	[M-H]-	1	-	-	68755.4	30421.8	31460.8	19514.4
Zmjn001813	Pimelic acid	Lipids	C7H12O4	159.07	97.06	160.074	[M-H]-	3	111-16-0	C02656	15971.1	30617.7	20578.3	28125
Waptn06702	(9S)-Hydroxyoctadecadienoic acid	Lipids	C18H32O3	295.23	171.1	296.235	[M-H]-	1	73543-67-6	-	335534	2.15755e+06	2.5687e+06	7.80021e+06
mws0237	Azelaic acid	Lipids	C9H16O4	187.1	125.1	188.105	[M-H]-	1	123-99-9	C08261	260179	515773	451198	604535
Safn014087	[(2R)-2-hydroxy-3-phosphonooxypropyl](Z)-hexadec-9-enoate	Lipids	C19H37O7P	407.22	153	408.228	[M-H]-	1	-	-	26594.9	24868.4	26392.6	82815.8
Lmyn006221	Gingerglycolipid C	Lipids	C33H60O14	679.39	397.13	680.398	[M-H]-	3	-	-	21324.6	12674.7	7638.32	6542.77
Hmqn004825	Rabdosia acid A*	Lipids	C18H30O3	293.21	275.2	294.219	[M-H]-	3	-	-	13538.2	68469.6	81218.9	229801
Wahln11151	Icosanedioic Acid 1-(2,3-Dihydroxypropyl) Ester	Lipids	C23H44O6	415.31	341.27	416.314	[M-H]-	1	-	-	2613.6	5868.02	10529.8	28262.5
MWS80006	9-Hydroperoxy-9Z,11E-Octadecadienoic Acid	Lipids	C18H32O4	311.22	293.21	312.23	[M-H]-	1	-	-	5316.96	22961.2	11165.2	28773.4
pmb2791	9-Hydroperoxy-10E,12,15Z-octadecatrienoic acid	Lipids	C18H30O4	309.21	209.05	310.214	[M-H]-	3	111004-08-1	C16321	2343.65	14168.5	13984	36308.7
Sasn008558	Corchorifatty acid B	Lipids	C18H28O4	307.19	185.12	308.199	[M-H]-	3	-	-	1219.65	10078.9	7232.86	17194.2
ZbYn009419	3-Oleoyl sucrose	Lipids	C30H50O12	661.35	277.22	602.33	[M+CH3COOH-H]-	1	-	-	1914.58	12501.7	51187.7	344733
Walbn08698	3-(((2-(dimethylamino)ethoxy)(hydroxy)phosphoryl)oxy)-2-hydroxypropyl oleate	Lipids	C25H50NO7P	506.32	281.25	507.332	[M-H]-	1	-	-	6138.1	6755.99	12363.2	7760.7
ZbYn010300	3'-Palmitoyl sucrose	Lipids	C28H52O12	639.36	255.23	580.346	[M+CH3COOH-H]-	1	-	-	1009.55	5887.58	24263	386640
Zbfn008434	1-O-Linoleoyl-3-O-galactopyranosyl-L-glycerol	Lipids	C27H48O9	515.32	279.23	516.33	[M-H]-	1	-	-	112206	77849.7	68956.4	15115.8
ZbYn009262	3'-linoleoyl sucrose	Lipids	C30H50O12	661.35	277.22	602.33	[M+CH3COOH-H]-	1	-	-	2363.68	13088.2	54559.9	358276
Zmyn004449	9-Hydroxy-12-oxo-10(E),15(Z)-octadecadienoic acid	Lipids	C18H30O4	309.21	171.1	310.214	[M-H]-	2	-	C21923	2690.81	13964.4	16300.2	55101.9
pmn001691	9,12,13-Trihydroxy-10,15-octadecadienoic acid	Lipids	C18H32O5	327.22	291.2	328.225	[M-H]-	1	-	-	5231.71	9078.31	8488.74	27301
WaYn011395	2-(2,3-dihydroxypropoxy)-3-(((2-(dimethylamino)ethoxy)(hydroxy)phosphoryl)oxy)propan-2-yl (Z)-14-Octadecenoic Acid	Lipids	C28H56NO9P	580.36	281.25	581.369	[M-H]-	1	-	-	104148	53007.3	64066.5	9113.97
MWS3083	15(S)-HETE; 15(S)-Hydroxy-5Z,8Z,11Z,13E-eicosatetraenoic acid	Lipids	C20H32O3	319.23	59.01	320.235	[M-H]-	3	54845-95-3	C04742	1965.88	12043.5	21841.6	36167.1
Zmjn004133	9S-Hydroperoxy-10E,12Z-octadecadienoic acid	Lipids	C18H32O4	311.22	293.21	312.23	[M-H]-	3	5502-91-0	C14827	20959.9	170691	20959.9	409226
Zbfn008708	1-O-Linoleoyl-(6-O-Hydroxyethyl-D-Glucose)	Lipids	C26H46O9	501.31	279.23	502.314	[M-H]-	1	-	-	410.272	2917.34	5693.89	77124.2
Safn010965	Porrigenic acid	Lipids	C18H30O4	309.21	171.1	310.214	[M-H]-	2	-	-	9487.18	17566.8	25568.5	57382.4
Lmcn009539	E,E,Z-1,3,12-Nonadecatriene-5,14-diol	Lipids	C19H34O2	293.25	293.25	294.256	[M-H]-	1	-	-	261837	474918	636222	627707
Waln011704	1-(2,3-dihydroxypropoxy)-3-(((2-(dimethylamino)ethoxy)(hydroxy)phosphoryl)oxy)propan-2-yl (Z)-14-Octadecenoic Acid	Lipids	C28H56NO9P	580.36	281.25	581.369	[M-H]-	1	-	-	100297	47001.8	57268.1	6818.09
Lmbn003970	9,12,13-TriHOME; 9(S),12(S),13(S)-Trihydroxy-10(E)-octadecenoic acid	Lipids	C18H34O5	329.23	211.14	330.241	[M-H]-	1	97134-11-7	C14833	431237	662564	847159	4.66901e+06
Sasn008742	9,10-dihydroxy-8-oxooctadec-12-enoic acid	Lipids	C18H32O5	327.22	309.21	328.225	[M-H]-	1	-	-	1298.09	3401.37	7338.34	29547.2
Lmbn004240	9,10-Dihydroxy-12,13-epoxyoctadecanoic acid	Lipids	C18H34O5	329.23	199.13	330.241	[M-H]-	3	-	C14837	1771.1	11711.3	49375.7	20739.1
ZbLn010959	3'-(pentadecanoyl)sucrose	Lipids	C27H50O12	625.34	241.22	566.33	[M+CH3COOH-H]-	1	-	-	1643.99	1643.99	1643.99	27738.7
Lskp211422	Intergristerone A-22-O-galactoside (Sileneoside C)*	Steroids	C33H54O13	659.36	335.26	658.356	[M+H]+	3	83207-65-2	-	49157.1	55406.4	29572.8	16515.6
Qahp006824	Periseoside B*	Steroids	C33H54O13	659.37	335.26	658.356	[M+H]+	3	-	-	49157.1	55406.4	29572.8	16515.6
Lskp211425	Stigmast-4-ene-3,6-dione	Steroids	C29H46O2	427.36	165.09	426.35	[M+H]+	3	23670-94-2	-	18819.6	22897.2	10079.9	11722.9
WaQzp09970	Estrane-3,17-diol	Steroids	C18H30O2	279.23	67.05	278.225	[M+H]+	3	517-01-1	-	796221	4.47122e+06	4.75819e+06	9.82121e+06
Qahp007065	Periseoside E*	Steroids	C33H54O13	659.37	335.26	658.356	[M+H]+	3	-	-	49912.4	40795.2	22449.7	15234.9
Lazp008807	(25S)-5β-Furost-1β,2β,3β,4β,5β,22α,26-heptaol-26-O-β-D-glucoside	Steroids	C33H56O13	661.38	337.27	660.372	[M+H]+	3	-	-	302916	275539	127512	99203
Lamp010149	Hydroxy-3-dehydro-15-deoxoeucosterol-rhamnoside	Steroids	C35H56O9	621.4	441.32	620.392	[M+H]+	3	-	-	61912.3	85511.6	83173.9	106944
HJAP075	5,8-Epidioxyergosta-6,22-dien-3-ol (Ergosterol peroxide)	Steroids	C28H44O3	429.33	411.33	428.329	[M+H]+	3	2061-64-5	-	7209.15	16535.8	16871.3	26510.9
MWSmce395	Mogroside II-A	Steroids	C42H72O14	799.48	637.43	800.492	[M-H]-	3	1613527-65-3	-	121497	132391	142259	158529
WaTKp12750	7-methylocta-2,6-dienoic acid	Organic acids	C9H14O2	155.11	67.05	154.099	[M+H]+	1	-	-	48795.7	196030	180252	172972
Safp018924	Ibufenac	Organic acids	C12H16O2	193.12	91.05	192.115	[M+H]+	1	-	-	90004.4	114443	79647.8	73026.6
Zkep008998	o-Phosphohomoserine	Organic acids	C4H10NO6P	200.02	98.97	199.025	[M+H]+	3	4210-66-6	C01102	671546	682329	653648	727725
pme3017	2-Aminoisobutyric acid	Organic acids	C4H9NO2	104.07	58.07	103.063	[M+H]+	3	62-57-7	C03665	1.07556e+06	1.03699e+06	1.06619e+06	1.23733e+06
Lmjp002931	Fusaric acid	Organic acids	C10H13NO2	180.1	120.08	179.095	[M+H]+	3	-	-	62218.4	99779.2	56721.9	75073.1
pme0274	6-Aminocaproic acid	Organic acids	C6H13NO2	132.1	69.07	131.095	[M+H]+	3	60-32-2	C02378	4.32311e+06	3.90974e+06	3.70284e+06	4.28364e+06
mws0567	4-Guanidinobutyric acid	Organic acids	C5H11N3O2	146.09	87.04	145.085	[M+H]+	3	463-00-3	C01035	1.97317e+06	2.37171e+06	3.12785e+06	3.39399e+06
Safp023636	Tributyl citrate	Organic acids	C18H32O7	361.22	129.02	360.215	[M+H]+	1	77-94-1	-	108117	144414	114550	165962
pme0220	Methyl jasmonate	Organic acids	C13H20O3	225.15	151.11	224.141	[M+H]+	3	1211-29-6	C11512	65889.6	75234.9	71108.7	68895.7
pme3011	γ-Aminobutyric acid	Organic acids	C4H9NO2	104.07	69.03	103.063	[M+H]+	3	56-12-2	C00334	21808.7	25768.9	28700.9	66916.5
Lmqp000873	Succinic anhydride	Organic acids	C4H4O3	101.02	55.02	100.016	[M+H]+	3	108-30-5	C19524	35522.3	46181.5	42909.1	40267.8
Lmyn000160	Mucic acid Dimethyl Ester	Organic acids	C8H14O8	237.06	87.01	238.069	[M-H]-	3	-	-	79573.5	99818.8	127511	130840
Lcfn121145	3-Dehydro-L-gulonate6-phosphate	Organic acids	C6H11O10P	273	96.97	274.009	[M-H]-	2	-	C14899	151426	152106	157191	171575
MWS1882	Iminodiacetic acid	Organic acids	C4H7NO4	132.03	88.0403	133.037	[M-H]-	3	142-73-4	C19911	397895	353687	342195	234032
mws0281	Citric Acid	Organic acids	C6H8O7	191.02	111.01	192.027	[M-H]-	1	77-92-9	C00158	1.32845e+07	1.25466e+07	1.13005e+07	8.0053e+06
pme2380	α-Ketoglutaric acid	Organic acids	C5H6O5	145.01	101.02	146.022	[M-H]-	3	328-50-7	C00026	296900	258755	294160	368805
mws0924	2-Methylglutaric acid*	Organic acids	C6H10O4	145.05	101.06	146.058	[M-H]-	3	617-62-9	-	216432	198004	211579	261332
mws0208	Adipic Acid*	Organic acids	C6H10O4	145.051	101.061	146.058	[M-H]-	3	124-04-9	C06104	216432	198004	211579	261332
Wcdn003654	Feruloyl Lactate	Organic acids	C13H14O7	281.06	178.03	282.074	[M-H]-	1	-	-	131225	151585	153874	191695
Safn001079	(2S,3R)-2,3-dihydroxy-5-oxohexanedioic acid*	Organic acids	C6H8O7	191.02	111.01	192.027	[M-H]-	1	-	-	7.22445e+06	7.86712e+06	6.49826e+06	6.15313e+06
Zmyn000453	Isocitric Acid*	Organic acids	C6H8O7	191.02	111.01	192.027	[M-H]-	1	320-77-4	C00311	7.22445e+06	7.86712e+06	6.49826e+06	6.15313e+06
Zmgn000447	3-Phospho-D-glyceric acid	Organic acids	C3H7O7P	184.98	78.96	185.993	[M-H]-	3	820-11-1	C00197	194739	415673	570600	380041
pme2914	3-Hydroxy-3-methylpentane-1,5-dioic acid	Organic acids	C6H10O5	161.05	99.05	162.053	[M-H]-	1	503-49-1	C03761	419153	866394	986539	1.12031e+06
Wasyqn1721	Mevalonic Acid Glucoside	Organic acids	C12H22O9	309.12	59.01	310.126	[M-H]-	1	-	-	177474	224040	188936	213365
mws0277	Quinic Acid	Organic acids	C7H12O6	191.06	85.03	192.063	[M-H]-	1	77-95-2	C00296	3.39705e+07	2.77495e+07	2.82144e+07	2.63154e+07
Wayn001528	Homocitrate	Organic acids	C7H10O7	205.03	111.01	206.043	[M-H]-	1	13052-73-8	C01251	371207	363389	358071	432590
mws0192	Succinic acid*	Organic acids	C4H6O4	117.02	73.03	118.027	[M-H]-	1	110-15-6	C00042	4.09618e+06	7.99124e+06	7.46214e+06	5.98116e+06
mws0470	Methylmalonic acid*	Organic acids	C4H6O4	117.019	73.0295	118.027	[M-H]-	1	516-05-2	C02170	4.09618e+06	7.99124e+06	7.46214e+06	5.98116e+06
Wasn001627	Glucosyl 2,3-Dihydroxy-2-Methylbutanoic Acid	Organic acids	C11H20O9	295.1	89.02	296.111	[M-H]-	1	-	-	38323.2	53990.6	52537.2	40093.5
Wmzn000227	2,2-Dimethylsuccinic acid	Organic acids	C6H10O4	145.06	109.04	146.058	[M-H]-	1	597-43-3	-	95028.5	90524	79061.5	107541
Lmmn002164	Monomethyl succinate*	Organic acids	C5H8O4	131.035	87.0452	132.042	[M-H]-	1	3878-55-5	-	129925	127918	125501	152774
mws0473	2-Methylsuccinic acid*	Organic acids	C5H8O4	131.03	87.05	132.042	[M-H]-	1	498-21-5	-	129925	127918	125501	152774
Zken142950	3-Hydroxy-3-methyl-2-oxobutanoic acid*	Organic acids	C5H8O4	131.03	87.04	132.042	[M-H]-	1	6546-31-2	C04181	129925	127918	125501	152774
Wayn000884	Citric acid glucoside	Organic acids	C12H18O12	353.07	111	354.08	[M-H]-	3	-	-	38684.8	50401.9	44633.2	66577.3
Wayn002279	Dihomocitric acid	Organic acids	C8H12O7	219.05	111.01	220.058	[M-H]-	3	-	-	4.75746e+06	6.39254e+06	6.38973e+06	7.00542e+06
pme1730	D-Erythronolactone	Organic acids	C4H6O4	117.02	73.03	118.027	[M-H]-	3	15667-21-7	-	4.24732e+06	7.95332e+06	8.96926e+06	9.15132e+06
pme3207	Muconic acid	Organic acids	C6H6O4	141.02	59.01	142.027	[M-H]-	3	1119-72-8	C02480	474975	571157	599447	634322
mws0275	L-Malic acid*	Organic acids	C4H6O5	133.01	71.01	134.022	[M-H]-	1	97-67-6	C00149	2.62963e+07	3.10115e+07	2.5869e+07	2.48776e+07
pmb3101	2-Isopropylmalic Acid	Organic acids	C7H12O5	175.06	115.04	176.069	[M-H]-	1	49601-06-1	C02504	243151	384539	469168	332337
Lmbn001288	2-Hydroxy-2-methyl-3-oxobutanoic acid	Organic acids	C5H8O4	131.03	87.04	132.042	[M-H]-	2	71698-08-3	C06010	113736	117785	116645	143645
mws0376	Fumaric acid	Organic acids	C4H4O4	115	71.01	116.011	[M-H]-	1	110-17-8	C00122	336364	466063	371951	363385
Zmyn000247	2-Hydroxyglutaric Acid*	Organic acids	C5H8O5	147.03	57.0346	148.037	[M-H]-	1	13095-48-2	C03196	55313.4	57693.6	67231.4	88634.1
Zmgn001448	2-Propylmalic Acid*	Organic acids	C7H12O5	175.06	115.04	176.069	[M-H]-	1	-	C05994	365890	623839	716307	545119
Wasn003258	Glucosyl 2-Hydroxy-4-Methylpentanoic Acid	Organic acids	C12H22O8	293.12	131.07	294.132	[M-H]-	1	-	-	2.04698e+06	1.90201e+06	1.9187e+06	1.83096e+06
Lmbn001754	3-Isopropylmalic Acid*	Organic acids	C7H12O5	175.061	115.04	176.069	[M-H]-	1	921-28-8	C04411	384522	664035	760103	586634
pme0243	Glutaric acid*	Organic acids	C5H8O4	131.035	87.0452	132.042	[M-H]-	1	110-94-1	C00489	947029	916696	876926	1.22071e+06
pme3034	Ethylmalonic acid*	Organic acids	C5H8O4	131.03	87.05	132.042	[M-H]-	1	601-75-2	-	947029	916696	876926	1.22071e+06
Lmmn000806	Dimethylmalonic acid*	Organic acids	C5H8O4	131.035	87.0459	132.042	[M-H]-	1	595-46-0	-	947029	916696	876926	1.22071e+06
Lmbn000216	3-Methylmalic acid*	Organic acids	C5H8O5	147.03	57.0344	148.037	[M-H]-	1	152204-30-3	C06032	63450.2	73204	69109	117388
pmb2826	L-Citramalic acid	Organic acids	C5H8O5	147.03	87.01	148.037	[M-H]-	1	6236-09-5	C02614	144954	158655	141420	147584
mws0341	2-Hydroxyisocaproic acid	Organic acids	C6H12O3	131.07	85.07	132.079	[M-H]-	3	20312-37-2	C03264	36418.7	101315	309688	409898
Wasyqn1008	Dimethylglyceric Acid Glucoside	Organic acids	C11H20O9	295.1	59.01	296.111	[M-H]-	1	-	-	46191.7	60816.7	58734.4	44937.3
Zmgn000217	Itaconic acid	Organic acids	C5H6O4	129.02	85.03	130.027	[M-H]-	1	97-65-4	C00490	30317.8	23369.2	27991.2	76196.9
Lmbn002072	2-Propylsuccinic acid	Organic acids	C7H12O4	159.07	97.07	160.074	[M-H]-	3	618-57-5	C16657	15971.1	30617.7	20578.3	28125
mws0425	Citraconic acid	Organic acids	C5H6O4	129.02	85.03	130.027	[M-H]-	3	498-23-7	C02226	678087	497973	533566	1.72175e+06
WaYn000716	Citric acid-1-O-diglucoside	Organic acids	C18H28O17	515.12	341.11	516.133	[M-H]-	1	-	-	883094	824554	866612	717086
pme2550	Cis-Aconitic acid	Organic acids	C6H6O6	173.01	129.02	174.016	[M-H]-	3	585-84-2	C00417	647112	461363	669560	2.21598e+06
Lmbn001467	5-Acetamidopentanoic Acid	Organic acids	C7H13NO3	158.08	116.07	159.089	[M-H]-	3	1072-10-2	C03087	172808	233664	175539	180700
Wayn000504	Malic acid-1-O-diglucoside	Organic acids	C16H26O15	457.12	341.11	458.127	[M-H]-	1	-	-	63263.6	80844.8	125998	363317
Safn004643	3-Carboxy-4-Methyl-5-Propyl-2-Furanpropionic Acid	Organic acids	C12H16O5	239.1	59.01	240.1	[M-H]-	1	86879-39-2	-	28637.9	27663.2	36956.5	22719.1
Sazp003601	Tuberonic acid glucoside*	Organic acids	C18H28O9	387.17	207.11	388.173	[M-H]-	1	120399-24-8	-	21329.3	27601.1	21956.2	23538.5
Lmzn001582	5'-Glucosyloxyjasmanic acid*	Organic acids	C18H28O9	387.17	207.1	388.173	[M-H]-	1	-	-	17671.6	27912.3	22797.9	16740.4
Wasn003197	3-(Beta-D-Glucopyranosyloxy)-5-Hydroxyhexanoic Acid Methyl Ester	Organic acids	C13H24O9	323.13	179.06	324.142	[M-H]-	2	-	-	14318.7	17553.3	15996	20491.2
mws0262	L-Tartaric acid	Organic acids	C4H6O6	149.01	87.01	150.016	[M-H]-	3	87-69-4	C00898	9678.35	14443.8	11471.4	16300.5
Wayn000918	Isocitric acid-1-O-diglucoside	Organic acids	C18H28O17	515.12	111.01	516.133	[M-H]-	3	-	-	75090.6	51614.9	32682.9	33957
pme3154	Mevalonic acid	Organic acids	C6H12O4	147.07	59.01	148.074	[M-H]-	3	150-97-0	C00418	40146.4	82781.4	70427.6	85429
mws0972	6-Hydroxyhexanoic acid	Organic acids	C6H12O3	131.07	85.07	132.079	[M-H]-	3	1191-25-9	C06103	25177.2	41653.8	36617.9	17309.1
Lmrn002746	2-Hydroxy-4-methylpentanoic acid	Organic acids	C6H12O3	131.07	85.07	132.079	[M-H]-	3	498-36-2	-	1735.8	7464.64	39374.2	61458.7
MWS3036	3-Hydroxyglutaric acid	Organic acids	C5H8O5	147.03	85.03	148.037	[M-H]-	3	638-18-6	-	47197.8	44972	46725.6	49846.6
MWS1709	D-Malic acid*	Organic acids	C4H6O5	133.01	71.01	134.022	[M-H]-	1	636-61-3	C00497	6.3747e+06	8.78411e+06	7.20319e+06	6.60207e+06
Zmcp005794	Calenduloside H	Terpenoids	C48H76O19	957.5	439.36	956.498	[M+H]+	3	26020-29-1	-	119090	121531	109247	77144.8
Lhjp111622	Dehydroxysecologanic acid	Terpenoids	C16H22O9	359.13	151.04	358.126	[M+H]+	1	-	-	51358.7	91882.7	119468	100158
Lmxp102139	6''-O-α-D-Galactosylharpagide*	Terpenoids	C21H34O15	527.2	167.07	526.19	[M+H]+	3	-	-	156256	240796	54958.7	130145
Lhxp102713	Curculigosaponin G	Terpenoids	C42H70O13	783.49	439.36	782.482	[M+H]+	3	-	-	516815	859321	675207	646596
Wacyp05774	3,7-Dimethyl-2,6-octadienyl 6-O-(Beta-D-Glucopyranosyl)-Beta-D-glucopyranoside	Terpenoids	C22H38O11	496.28	163.06	478.241	[M+NH4]+	1	-	-	115662	151320	168640	122130
Qmyp101336	JiangxiBaiyingsu I	Terpenoids	C18H28O3	293.21	149.1	292.204	[M+H]+	3	-	-	46464	124577	139237	287662
pmp001059	Genipin-1-O-(2''-O-apiosyl)glucoside	Terpenoids	C22H32O14	521.19	209.08	520.179	[M+H]+	3	-	-	292117	366257	287047	193796
pmp000702	3'-O-D-glucosylgentiopicroside	Terpenoids	C22H30O14	536.2	195.06	518.164	[M+NH4]+	3	-	-	32068	46608.6	39617.5	35476.9
Yhhp003898	phlomuroside*	Terpenoids	C19H32O8	389.22	209.15	388.21	[M+H]+	1	-	-	995384	1.40824e+06	1.07547e+06	941706
Wbmp003788	3,4-Dihydroxy-7,8-dihydro-β-ionone-4-O-β-D-glucoside*	Terpenoids	C19H32O8	389.22	209.15	388.21	[M+H]+	1	-	-	987610	1.30298e+06	995661	904647
Wbmp003419	Dihydrovomifoliol-O-β-D-glucoside*	Terpenoids	C19H32O8	389.216	209.154	388.21	[M+H]+	1	-	-	987610	1.30298e+06	995661	904647
mws1565	Geniposide	Terpenoids	C17H24O10	389.14	209.08	388.137	[M+H]+	3	24512-63-8	C09781	987610	1.30298e+06	995661	904647
Wasdp07799	5-hydroxy-1,4a-dimethyl-3,4,5,6,7,8-hexahydronaphthalen-2-one	Terpenoids	C12H18O2	195.14	81.07	194.131	[M+H]+	1	-	-	99316.7	153420	183129	824073
Wacyp06352	D-Linalool 3-(6''-glucosyl)glucoside	Terpenoids	C22H38O11	496.27	163.06	478.241	[M+NH4]+	2	-	-	127017	146892	163376	129093
Lacp003427	Grasshopper ketone	Terpenoids	C13H20O3	225.15	123.12	224.141	[M+H]+	3	-	-	330794	334918	294235	280163
Lalp002963	Plantarenaloside glucoside	Terpenoids	C22H34O14	523.2	163.08	522.194	[M+H]+	3	-	-	132116	181104	221071	176519
Wacyp03558	2,7-Dimethyl-2,6-Octadiene-1,4,8-Triol 8-O-B-D-Glucopyranoside	Terpenoids	C16H28O8	366.21	169.12	348.178	[M+NH4]+	1	-	-	418382	609337	620495	424686
Lhsp101904	polygodial*	Terpenoids	C15H22O2	235.169	179.105	234.162	[M+H]+	1	6754-20-7	C09712	140590	161054	167292	154571
Lmjp003834	6-O-p-Methoxycinnamoylcatalpol	Terpenoids	C25H30O12	523.18	177.06	522.174	[M+H]+	3	121710-02-9	-	26393.9	39375.5	64992.4	59975.2
Zbsp010221	Marsformosanone	Terpenoids	C30H46O	423.36	423.36	422.355	[M+H]+	2	72093-24-4	-	40290.6	43996.4	36396.8	50553.9
Zjyp101805	18,19-Epoxy-10-deoxy-17-hydroxyiridal*	Terpenoids	C30H50O4	475.38	439.36	474.371	[M+H]+	2	-	-	29054.9	44710.5	74494.5	34916.5
MWSHC2083	1,6-Dihydroxy-4(14)-eudesmene	Terpenoids	C15H26O2	239.2	105.07	238.193	[M+H]+	3	70389-88-7	-	44348	96599	49170.9	47365
Lmzp004450	Majoroside R1	Terpenoids	C42H72O15	817.49	143.11	816.487	[M+H]+	3	-	-	256950	351980	279035	415736
HJAP107	Ginsenoside Rh4	Terpenoids	C36H60O8	621.44	423.36	620.429	[M+H]+	1	174721-08-5	-	202981	210811	252219	404470
Wacyp06135	3,7-Dimethyl-2,6-Octadienyl 6-O-(beta-D-Xylopyranosyl)-beta-D-glucopyranoside	Terpenoids	C21H36O10	466.26	81.07	448.231	[M+NH4]+	1	-	-	361084	851117	488819	435714
Qmdp112405	Viteagnusin A	Terpenoids	C22H36O3	349.27	293.21	348.266	[M+H]+	3	-	-	9724.54	7244.35	9390.52	18506.6
Qmdp112404	Viteagnusin B*	Terpenoids	C22H36O3	349.27	179.14	348.266	[M+H]+	3	-	-	22265.4	21552	23787.7	53545.9
mws1430	Lup-20(29)-en-3-one (Lupenone)	Terpenoids	C30H48O	425.38	95.09	424.37	[M+H]+	1	1617-70-5	C16990	44713.5	64230.4	54732.7	57275.8
Hmlp013407	β-Eudesmol	Terpenoids	C15H26O	223.21	111.08	222.198	[M+H]+	3	473-15-4	C09664	14310.3	15936.2	13546.9	15197.5
Wacyp05420	3,7,11-trimethyldodeca-3,7-diene-1,10,11-triol 1-O-(beta-D-Xylopyranosyl)-beta-D-glucopyranoside	Terpenoids	C26H46O12	568.33	221.19	550.299	[M+NH4]+	2	-	-	216261	275628	243318	317668
Wbmp005366	Humulene epoxide II	Terpenoids	C15H24O	221.19	135.12	220.183	[M+H]+	1	19888-34-7	-	142403	174773	166926	195591
Zbrp003578	Floralginsenoside M	Terpenoids	C53H90O22	1079.59	423.33	1078.59	[M+H]+	1	-	-	135053	171442	152149	174221
Zjrp080647	Ginsenoside Rg7	Terpenoids	C42H72O14	801.5	423.36	800.492	[M+H]+	2	-	-	527513	627553	548805	818889
Zjrp080920	notoginsenoside K	Terpenoids	C48H82O18	947.56	423.36	946.55	[M+H]+	1	259795-16-9	-	130572	135568	135030	99653.6
Yamp011391	Argenteanol E	Terpenoids	C30H50O4	475.38	439.38	474.371	[M+H]+	3	-	-	35697.2	48508	46933.4	52498.9
Ymjm000095	13,28-Epoxyolean-11-en-3-one	Terpenoids	C30H46O2	439.36	203.18	438.35	[M+H]+	2	-	-	5678.1	7632.81	8352.93	7077.51
Zjsp091307	ginsenoside Rc	Terpenoids	C53H90O22	1079.6	325.11	1078.59	[M+H]+	1	11021-14-0	-	234586	226280	156334	415745
Hmmp003004	Vogeloside	Terpenoids	C17H24O10	389.14	149.06	388.137	[M+H]+	3	60077-47-6	-	231942	248643	243389	217288
Lskp211210	Sapidisin E	Terpenoids	C21H36O5	369.26	277.21	368.256	[M+H]+	3	-	-	13801.4	15509.4	18429.2	89880.2
Lhdp120313	Vomifoliol-9-O-β-D-apiofuranosyl-(1→6)-β-D-glucopyranoside	Terpenoids	C24H38O12	519.24	207.14	518.236	[M+H]+	2	-	-	119840	130658	65844.2	78957.7
Wbsp013361	serratenediol	Terpenoids	C30H50O2	443.39	425.38	442.381	[M+H]+	3	2239-24-9	-	20850.8	27035.1	20637.7	23319.8
Lsjp211255	1-Hydroxylup-20(29)-en-3-one (Glochidonol)	Terpenoids	C30H48O2	441.37	215.18	440.365	[M+H]+	1	23963-54-4	-	37596.4	46746.3	49918.7	49046.2
Lamp005564	Borneol-2-O-β-D-apiofuranosyl(1→6)-β-D-glucopyranoside	Terpenoids	C21H36O10	449.24	137.13	448.231	[M+H]+	1	-	-	29237.1	19974.3	26555	31981.6
Zjrp083012	Yesanchinoside R2	Terpenoids	C41H70O14	787.49	143.11	786.477	[M+H]+	1	-	-	34237.4	40003.8	28432.7	46057.4
Zjrp080691	malonyl ginsenoside Rd	Terpenoids	C51H84O21	1033.56	411.11	1032.55	[M+H]+	1	-	-	317328	229864	244250	225177
MWSprf018	3-Hydroxylup-20(29)-en-28-al (Betulinaldehyde)	Terpenoids	C30H48O2	441.37	203.18	440.365	[M+H]+	2	13159-28-9	-	146641	85132.1	73558	46309.3
Qmxp101615	Ent-3β-Acetoxyisopimar-15-8β-ol*	Terpenoids	C22H36O3	349.272	179.142	348.266	[M+H]+	3	-	-	18595.5	20395.3	23787.7	53545.9
Zbrp003571	Ginsenoside La*	Terpenoids	C42H70O13	783.49	423.36	782.482	[M+H]+	3	123617-34-5	-	1.11945e+06	821783	1.84503e+06	1.00893e+06
Zjrp080632	ginsenoside Rh14*	Terpenoids	C42H70O13	783.487	423.362	782.482	[M+H]+	3	-	-	1.11945e+06	821783	1.84503e+06	1.00893e+06
Zbrp004881	Ginsenoside Rk1*	Terpenoids	C42H70O12	767.49	423.36	766.487	[M+H]+	1	494753-69-4	-	467121	482160	362742	412847
Zjrp081011	Ginsenoside F4*	Terpenoids	C42H70O12	767.49	423.36	766.487	[M+H]+	1	181225-33-2	-	467121	482160	362742	412847
Qatp009254	Cyclocolorenone	Terpenoids	C15H22O	219.17	119.08	218.167	[M+H]+	3	489-45-2	-	79455.2	63742.7	65000	72203.9
HX1227	Selina-3,7(11)-dien-8-one	Terpenoids	C15H22O	219.17	149.1	218.167	[M+H]+	1	-	-	162622	141827	147592	158717
Zjrp080631	ginsenoside F3	Terpenoids	C41H70O13	771.49	423.36	770.482	[M+H]+	1	62025-50-7	-	33701.7	34309.5	36085.5	47147.7
P6491a1	Pseudoginsenoside F11	Terpenoids	C42H72O14	801.501	143.106	800.492	[M+H]+	3	69884-00-0	-	44560.1	70039.3	56583.8	55629.1
MWS1962	cis-Citral	Terpenoids	C10H16O	153.13	83.05	152.12	[M+H]+	3	5392-40-5	C09847	210725	228323	184227	194201
Zjsp091303	notoginsenoside FP2	Terpenoids	C58H98O26	1211.64	457.15	1210.63	[M+H]+	3	1004988-75-3	-	238612	414037	198819	358774
Qmyp101308	Anhydro-β-rotunol	Terpenoids	C15H24O	221.19	95.08	220.183	[M+H]+	3	-	-	282833	300221	316923	331961
pmf0511	Capsanthin	Terpenoids	C40H56O3	585.43	371.24	584.423	[M+H]+	3	465-42-9	C08584	26553.6	31583.1	28641.6	26094.5
Lmjp004247	13-O-p-Coumaroylplumieride	Terpenoids	C30H32O14	617.19	147.04	616.179	[M+H]+	3	80416-52-0	-	41401.1	54615.7	47132.2	51250
Qmyp101414	Septemlobin D	Terpenoids	C18H32O4	313.24	109.1	312.23	[M+H]+	3	-	-	20817.3	116844	90117	87419
Zjyp101806	22,23-Epoxyiridals*	Terpenoids	C30H50O4	475.38	439.36	474.371	[M+H]+	2	-	-	32775.4	42806.5	71624.8	29347.5
Zjrp081039	ginsenoside Re5	Terpenoids	C42H72O15	817.49	143.11	816.487	[M+H]+	1	-	-	229200	350648	262770	375639
Wmzp005606	Shionoside A	Terpenoids	C21H36O10	449.24	133.05	448.231	[M+H]+	3	114892-58-9	-	17985.9	20375.8	33251.8	26186.6
Wcqp008646	2alpha,3beta,23-trihydroxyolean-12-ene	Terpenoids	C30H50O3	459.38	423.36	458.376	[M+H]+	3	-	-	24060.6	33053.1	33918.9	24603.4
Wcqp013026	Epikatonic acid	Terpenoids	C30H48O3	457.37	439.36	456.36	[M+H]+	2	76035-62-6	-	12657.5	15925.5	10618.9	11876.2
Yalp006043	2-((3,16-dihydroxy-17-(1-hydroxyethyl)-10,13-dimethyl-2,3,4,5,8,9,10,11,12,13,14,15,16,17-tetradecahydro-1H-cyclopenta[a]phenanthren-2-yl)oxy)-6-(((3,4,5-trihydroxy-6-methyltetrahydro-2H-pyran-2-yl)oxy)methyl)tetrahydro-2H-pyran-3,4,5-triol	Terpenoids	C33H54O13	659.36	335.26	658.356	[M+H]+	3	-	-	49912.4	40795.2	22449.7	15234.9
Wacyp04721	Rhodioloside F	Terpenoids	C21H36O11	482.26	153.13	464.226	[M+NH4]+	3	-	-	289812	353323	354913	351057
Zjrp081013	Ginsenoside Rg6	Terpenoids	C42H70O12	767.49	423.36	766.487	[M+H]+	1	147419-93-0	-	656870	607386	825636	824228
zjbp120812	Scutebarbolide C	Terpenoids	C22H32O8	425.22	365.19	424.21	[M+H]+	3	-	-	446919	547355	676361	561347
Wbkp006958	bruceantarin	Terpenoids	C28H30O11	543.19	105.03	542.179	[M+H]+	3	41451-76-7	-	82189.7	112927	74523.2	108238
Zmcp002195	Aralia saponin ⅩⅤ	Terpenoids	C59H96O27	1237.61	439.36	1236.61	[M+H]+	3	-	-	22107.8	28995.7	25616.5	26387.7
Zbkp008595	Soyasapogenol C	Terpenoids	C30H48O2	441.37	203.18	440.365	[M+H]+	3	595-14-2	C17422	109321	126447	133994	133316
MWStz702	Pseudoginsenoside RT1	Terpenoids	C47H74O18	944.52	439.36	926.487	[M+NH4]+	1	98474-74-9	-	131476	194890	175048	175724
Zacp005826	Congmuyenoside C	Terpenoids	C54H88O25	1137.57	325.11	1136.56	[M+H]+	3	-	-	17131.3	9836.77	12073.7	15876.2
Lmzp005427	Ginsenoside Rd*	Terpenoids	C48H82O18	947.56	325.11	946.55	[M+H]+	1	52705-93-8	C20725	226110	178038	231093	235165
MWSprf040	Gypenoside XVII*	Terpenoids	C48H82O18	947.56	325.12	946.55	[M+H]+	1	80321-69-3	C20736	225651	205758	177278	278903
Zjrp080683	chikusetsusaponin FK1*	Terpenoids	C48H82O18	947.56	325.11	946.55	[M+H]+	1	-	-	225651	205758	177278	278903
Safp022254	Pachysandienol B	Terpenoids	C30H48O	425.38	407.37	424.37	[M+H]+	3	-	-	142776	167878	217040	183683
Latp009929	6α,10α-Dihydroxy-1-oxoeremophila-7(11),8(9)-dien-12,8-olide	Terpenoids	C15H18O5	279.12	149.02	278.115	[M+H]+	3	-	-	6.71666e+06	8.83395e+06	8.31836e+06	8.90341e+06
Lsjp211201	3S-3-hydroxy-β-damascon	Terpenoids	C13H20O2	209.15	137.1	208.146	[M+H]+	3	-	-	153180	200153	184595	203289
Wbsp000333	16-oxo-3α,21β-dihydroxyserrat-14-en-24-oic acid	Terpenoids	C31H48O4	485.36	485.36	484.355	[M+H]+	3	-	-	469599	1.27636e+06	1.88715e+06	2.63477e+06
Wbmp010456	Macrophypene B	Terpenoids	C18H28O2	277.22	93.07	276.209	[M+H]+	3	-	-	144674	500308	772718	2.03493e+06
MWSmce096	Nootkatone	Terpenoids	C15H22O	219.17	81.0684	218.167	[M+H]+	3	4674-50-4	C17914	73550.2	72609.5	72015.6	74887.6
Zjrp080692	malonyl ginsenoside Re*	Terpenoids	C51H84O21	1033.55	423.36	1032.55	[M+H]+	1	-	-	69173.2	183746	74444.6	144544
Zbrp004005	Ginsenoside m-Re*	Terpenoids	C51H84O21	1033.56	423.36	1032.55	[M+H]+	1	-	-	69173.2	183746	74444.6	144544
Zjxp110304	3-Hydroxy-3,7,11-trimethyldodeca-1,6E,10-trien-9-yl isobutyrate	Terpenoids	C18H30O3	295.23	151.11	294.219	[M+H]+	3	-	-	262075	1.2082e+06	1.03896e+06	2.07648e+06
Zjrp080919	chikusetsusaponin FK7*	Terpenoids	C48H82O18	947.56	325.11	946.55	[M+H]+	1	-	-	125963	90401.7	93684.6	164285
Lskp211459	Olean-12-ene-3,16-dione (Maniladione)	Terpenoids	C30H46O2	439.36	203.18	438.35	[M+H]+	2	-	-	1.41793e+06	1.24639e+06	1.36458e+06	1.54988e+06
Zmcp003464	Oleanolic acid-3-O-glucuronide; Calenduloside E	Terpenoids	C36H56O9	633.39	439.36	632.392	[M+H]+	2	26020-14-4	C08964	78841.9	52307.7	33162.9	23008.2
Wcdp007514	cyclomusalenone	Terpenoids	C30H48O	425.38	191.18	424.37	[M+H]+	3	-	-	37317.1	53485.6	69977.1	65530.4
Zadp006809	3β,12-dihydroxy-13-methyl-podocarpane-8,10,13-tiene	Terpenoids	C18H26O2	275.2	119.08	274.193	[M+H]+	3	-	-	31076.9	71663.3	70594.1	80095.4
MWStz755	Gypenoside L	Terpenoids	C42H72O14	801.5	441.37	800.492	[M+H]+	1	94987-09-4	-	23234.2	42061.8	35767.3	55480.3
Zjrp083008	Chikusetsusaponin LT8	Terpenoids	C42H70O13	783.49	423.36	782.482	[M+H]+	1	-	-	922626	633303	594521	588276
FQtp008495	13-Hydroxygermacrone*	Terpenoids	C15H22O2	235.17	179.11	234.162	[M+H]+	1	-	C17491	137142	145946	111321	137694
Hmbp002333	10-Dehydrogeniposide	Terpenoids	C17H22O10	387.13	147.04	386.121	[M+H]+	3	-	-	135751	157036	103085	111697
MWSslk234	Aristolone	Terpenoids	C15H22O	219.17	121.07	218.167	[M+H]+	2	25274-27-5	-	57564.5	52078.1	42666.1	61112.1
zjrp081051	pseudoginsenoside R1	Terpenoids	C30H50O5	491.37	455.35	490.366	[M+H]+	2	-	-	18527.3	31647.8	35080.8	17777.5
Lmzp004643	Majoroside R2	Terpenoids	C41H70O14	787.49	143.11	786.477	[M+H]+	2	-	-	28739.6	30681.8	17857.1	28428
Lsjp211247	Sammangaoside A	Terpenoids	C19H32O8	389.21	227.16	388.21	[M+H]+	3	-	-	66226.5	75284.1	73628.4	56896.5
Lhjp111613	Dehydroasperuloside	Terpenoids	C18H20O11	413.11	147.04	412.101	[M+H]+	3	-	-	1.03873e+06	1.41883e+06	783195	804498
Zjrp080633	ginsenoside Rh15	Terpenoids	C42H70O13	783.49	423.36	782.482	[M+H]+	1	-	-	627789	726199	486612	901247
Zjrp081006	Ginsenoside Rh8	Terpenoids	C36H60O9	637.43	421.35	636.424	[M+H]+	1	343780-69-8	-	152933	216677	236484	243132
Lmxp002139	6''-O-β-D-Glucosylharpagide*	Terpenoids	C21H34O15	527.2	167.07	526.19	[M+H]+	3	-	-	175336	238487	64891.4	119787
Zjrp080702	Malonylginsenoside Rb1	Terpenoids	C57H94O26	1195.61	411.11	1194.6	[M+H]+	1	-	-	1.56041e+06	1.80508e+06	1.09956e+06	1.81259e+06
Yajp005210	awabukinol	Terpenoids	C15H24O	221.19	81.07	220.183	[M+H]+	3	-	-	378599	403928	366460	337882
Zjrp080917	sanchirchinoside A5	Terpenoids	C47H80O18	933.54	423.36	932.534	[M+H]+	1	-	-	310623	240647	292192	184515
Wacyp04980	3,7,11-trimethyldodeca-3,7-diene-1,10,11-triol 10-O-(beta-D-Xylopyranosyl)-beta-D-glucopyranoside	Terpenoids	C26H46O12	568.33	221.19	550.299	[M+NH4]+	1	-	-	112406	164037	149294	142099
Zbrp003782	Ginsenoside Rh19	Terpenoids	C36H62O9	639.45	423.36	638.439	[M+H]+	1	-	-	109318	90091.3	119732	103279
Zjsp091340	notoginsenoside LY	Terpenoids	C41H68O12	753.48	423.36	752.471	[M+H]+	1	-	-	551273	554067	339404	635118
pmp000703	6'-O-D-Glucosylsweroside	Terpenoids	C22H32O14	538.21	197.08	520.179	[M+NH4]+	3	-	-	32312	48170.8	38807.4	49455.8
Lhdp120303	Bridelionoside F*	Terpenoids	C19H32O8	389.22	209.15	388.21	[M+H]+	1	-	-	828362	1.23946e+06	1.05771e+06	812433
Wcgp009524	Kaurane-16,17-diol	Terpenoids	C20H34O2	307.26	81.07	306.256	[M+H]+	3	16836-31-0	-	9842.38	71119	73610.9	97978.1
Cmlp002967	Gentiolactone	Terpenoids	C10H12O5	213.07	149.06	212.069	[M+H]+	3	-	-	29848.6	52754.8	89214.9	124158
Qmxp101501	13-Carboxy-blumenol C	Terpenoids	C13H20O4	241.14	137.09	240.136	[M+H]+	3	-	-	75095.8	75831.4	84304.8	46966.2
Qmqp101736	Sessilifol O	Terpenoids	C19H32O3	309.24	179.14	308.235	[M+H]+	3	-	-	6130.78	9651.37	6624.59	25411.3
Qmqp102515	Leucodin	Terpenoids	C15H18O3	247.13	187.11	246.126	[M+H]+	3	17946-87-1	C09394	14471.5	38362.3	47022.7	36311.5
Lafp004533	(6R,9R)-3-Oxo-α-ionol-β-D-malonyl-glucoside	Terpenoids	C22H32O10	457.21	209.15	456.199	[M+H]+	3	-	-	34323	46537.3	39375.1	28038.7
Cmhp005256	Macranthoside B；Pulchinenoside E1	Terpenoids	C53H86O22	1075.57	455.35	1074.56	[M+H]+	3	146100-02-9	-	37569.1	32838.5	41677.6	48831.9
MWSmce031	Micheliolide	Terpenoids	C15H20O3	249.14	203.1	248.141	[M+H]+	3	68370-47-8	C09507	47723.6	36682.4	25141.6	15160.7
Wbhp010033	8,15R-Epoxypimaran-16-ol	Terpenoids	C20H34O2	307.26	95.09	306.256	[M+H]+	3	-	-	11070.2	78597.1	86826	93447.8
Qmyp101409	Septemlobin E	Terpenoids	C18H30O4	311.22	95.08	310.214	[M+H]+	3	-	-	42509.9	118389	90928.7	61145
Zjrp080611	pseudoginsenoside Rt4	Terpenoids	C36H62O10	655.44	143.11	654.434	[M+H]+	3	-	-	13365.7	18046.2	13779	22010.2
Wchp010945	Virgatic acid	Terpenoids	C30H46O4	471.35	435.33	470.34	[M+H]+	2	14356-51-5	-	13040.4	19176.2	67587.9	14803.2
Lalp004159	Plantarenaloside	Terpenoids	C16H24O9	361.15	181.09	360.142	[M+H]+	3	72396-01-1	-	48946.4	41688.3	56936.5	49398.5
Zbrp004195	Chikusetsusaponin L9a	Terpenoids	C36H62O10	655.44	439.36	654.434	[M+H]+	3	-	-	21320.1	20724.7	19823.3	24941.2
Hmsp005537	Notoginsenoside R9	Terpenoids	C36H62O10	655.46	439.36	654.434	[M+H]+	3	-	-	21320.1	20724.7	19823.3	24941.2
Wacyp08016	2,5,8-trimethyldeca-2,4,7-triene-1,10-diol	Terpenoids	C13H22O2	228.2	95.09	210.162	[M+NH4]+	1	-	-	368132	337104	300693	418753
Lsjp211254	Lupa-1,20(29)-dien-3-one (Glochidone)	Terpenoids	C30H46O	423.36	203.18	422.355	[M+H]+	3	-	-	102710	118105	120535	136049
Yamp004713	4-[5-(3-Hydroxypropyl)-7-methoxy-3-methyl-2,3-dihydro-1-benzofuran-2-yl]-2-methoxyphenol	Terpenoids	C20H24O5	345.17	177.09	344.162	[M+H]+	3	-	-	110217	176192	255580	280983
Hmlp008487	Blumenol C	Terpenoids	C13H22O2	211.17	81.07	210.162	[M+H]+	3	36151-02-7	-	32196.9	93373.4	93423	83145.5
Lmlp004710	Mogroside III	Terpenoids	C48H82O19	963.55	441.37	962.545	[M+H]+	3	130567-83-8	-	73284.9	62460.5	88688.9	67965
Labp004808	3-Oxo-Alpha-Ionol diglucoside	Terpenoids	C25H40O12	533.26	133.1	532.252	[M+H]+	3	-	-	38220.4	84195.4	71899	68434.1
Zjrp083007	Chikusetsusaponin FT4	Terpenoids	C47H78O17	915.53	295.1	914.524	[M+H]+	1	-	-	169424	176669	138154	163432
Qmyp101406	solajiangxins H	Terpenoids	C18H28O4	309.21	119.09	308.199	[M+H]+	3	-	-	12947.9	42831.7	34320.9	27097.7
Llhp011707	Liangwanoside A	Terpenoids	C21H36O8	417.25	201.16	416.241	[M+H]+	3	-	-	86200	214918	82916.3	62223.1
Zbzp003763	11-methoxy viburtinal	Terpenoids	C10H8O3	177.05	134.04	176.047	[M+H]+	3	-	-	75759.1	85461.9	175954	175374
Lhsp101905	Actinidialactone	Terpenoids	C10H14O2	167.11	93.07	166.099	[M+H]+	3	76729-80-1	-	99809.5	102268	68356.9	110401
Hmmp004990	Oleanolic acid-3-O-xylosyl(1→2)glucoside-28-O-xylosyl(1→2)glucoside	Terpenoids	C52H84O21	1062.58	439.36	1044.55	[M+NH4]+	3	-	-	18314.3	15895.8	17497.6	18853.9
Wasdp05671	Santalol A	Terpenoids	C15H24O	221.19	81.07	220.183	[M+H]+	3	-	-	292956	321884	378238	331837
WaTKp20953	8-methoxy-3,4,5-trimethyl-5,6,7,8-tetrahydrobenzo[f][1]benzofuran	Terpenoids	C16H20O2	245.15	128.06	244.146	[M+H]+	3	-	-	55740.8	97426.6	94135.4	73923.1
Zjrp081034	majoroside F2	Terpenoids	C42H72O14	801.5	143.1	800.492	[M+H]+	1	114019-97-5	-	172186	183735	200543	226384
mws1526	Sweroside	Terpenoids	C16H22O9	359.13	197.08	358.126	[M+H]+	3	14215-86-2	C17071	79818.5	96012	91530.1	78687.8
Qmyp101340	11,12-O-Isopropyfidenesolajiangxin F	Terpenoids	C18H28O3	293.21	119.09	292.204	[M+H]+	3	-	-	18786.8	41110	33090	57542.6
Zjsp091302	Notoginsenoside Fc	Terpenoids	C58H98O26	1211.64	295.1	1210.63	[M+H]+	1	88122-52-5	-	72887.9	142065	57341.6	134768
Zbrp003629	Sanchirhinoside A5	Terpenoids	C47H80O18	933.54	441.37	932.534	[M+H]+	1	-	-	149855	99667.6	178878	105154
Zbrp004830	Ginsenoside Rd2	Terpenoids	C47H80O17	917.55	425.13	916.54	[M+H]+	1	83480-64-2	-	47750.8	29493.4	37835.1	48723.5
Cmlp002163	Gentioflavoside	Terpenoids	C16H22O10	375.13	213.08	374.121	[M+H]+	3	34239-17-3	-	20221.6	20357.4	64837.8	32701.9
Zjrp080646	notoginsenoside U	Terpenoids	C42H72O14	801.5	423.36	800.492	[M+H]+	1	-	-	143924	158962	280524	273651
Lacp004368	Blumenol B malonyl Glucoside	Terpenoids	C22H34O11	475.21	209.15	474.21	[M+H]+	2	-	-	25468.4	36360.3	23043.1	21279
Lacp005602	Blumenol C malonyl Glucoside	Terpenoids	C22H34O10	459.22	211.17	458.215	[M+H]+	3	-	-	20707.6	24337.7	16074.4	22596.9
Zjrp083002	Floralquinquenoside E	Terpenoids	C53H90O22	1079.6	309.12	1078.59	[M+H]+	1	-	-	15737.6	25480.7	38172.8	32004.6
Zjsp091325	gypenoside IX*	Terpenoids	C47H80O17	917.55	407.37	916.54	[M+H]+	1	-	-	72699.1	43259	48935.8	30788.1
Zjjp092609	Dendronobilin I	Terpenoids	C18H30O3	295.23	151.11	294.219	[M+H]+	3	-	-	140838	96696.4	120265	548205
Safp008570	Breyniaionoside D	Terpenoids	C19H32O8	389.22	191.14	388.21	[M+H]+	3	-	-	77028.4	109088	65446.4	110151
Lmgp009434	10α-Hydroperoxy-guaia-1,11-diene	Terpenoids	C15H24O2	237.19	121.1	236.178	[M+H]+	1	-	-	27742.3	19007.3	23884.1	24410
Zjsp091330	notoginsenoside SFt4	Terpenoids	C47H78O16	899.53	295.1	898.529	[M+H]+	1	-	-	142260	160636	148145	134936
Zjsp091327	notoginsenoside RW1	Terpenoids	C46H78O17	903.53	295.1	902.524	[M+H]+	2	-	-	9637.68	38851.4	17105.7	8417.02
Zjrp081029	ginsenoside Mx(gypenoside-XIII)	Terpenoids	C41H70O12	755.49	425.38	754.487	[M+H]+	1	80325-22-0	-	356917	431118	392330	356541
Lmmp003215	Icariside B2	Terpenoids	C19H30O8	387.2	207.14	386.194	[M+H]+	3	108906-51-0	-	90517.8	184910	13731.3	129628
Wcfp003211	1,1'-(6-hydroxy-2,3-dihydro-1H-indene-2,5-diyl)bis(ethan-1-one)	Terpenoids	C13H14O3	219.1	189.09	218.094	[M+H]+	3	-	-	45810.1	81092.2	104068	115870
Zmsp007698	Notoginsenoside Fd*	Terpenoids	C47H80O17	917.55	407.37	916.54	[M+H]+	1	80321-63-7	-	50413.9	34853	48989.6	39189.1
mws4027	Pseudoginsenoside RT5	Terpenoids	C36H62O10	655.44	457.33	654.434	[M+H]+	3	98474-78-3	-	10968.7	19533.3	25073.2	28801.5
Zmjp006348	2,3,12,24-Pentahydroxydammara-25-ene-20-O-glucoside	Terpenoids	C36H62O10	655.44	457.37	654.434	[M+H]+	3	-	-	10968.7	19533.3	25073.2	28801.5
Zjsp091315	notoginsenoside R3*	Terpenoids	C48H82O19	963.55	423.36	962.545	[M+H]+	1	-	-	15847.9	24828.8	19694.2	25960.5
Qmdp112303	Viterotulin C	Terpenoids	C24H38O6	423.27	127.04	422.267	[M+H]+	3	-	-	750.907	6692.63	24818.8	224520
Zjrp080686	majoroside F6*	Terpenoids	C48H82O19	963.553	423.361	962.545	[M+H]+	1	125310-00-1	-	3502.62	25172.2	28340.7	28249.4
Zjsp091314	Notoginsenoside N*	Terpenoids	C48H82O19	963.55	423.36	962.545	[M+H]+	1	350586-56-0	-	3502.62	25172.2	28340.7	28249.4
Lszp210002	3,19,23-Trihydroxyurs-12-en-28-oic acid (Barbinervic acid)	Terpenoids	C30H48O5	489.36	453.34	488.35	[M+H]+	1	-	-	36000.4	73909.2	156245	39803.1
Lmzp004417	Ginsenoside Rf1	Terpenoids	C36H62O9	639.45	441.37	638.439	[M+H]+	3	-	-	12457.3	16438.7	15688.4	20020.7
Lskp211447	2,3,23-Trihydroxyolean-12-en-28-oic acid (Bayogenin)	Terpenoids	C30H48O5	489.36	145.09	488.35	[M+H]+	3	6989-24-8	-	16993.3	15938.4	19979.7	11724.5
MWSprf036	Ginsenoside Rh2	Terpenoids	C36H62O8	623.45	407.37	622.444	[M+H]+	3	78214-33-2	C22128	1532.1	1532.1	10092.8	135033
MWStz339	Alisol F*	Terpenoids	C30H48O5	489.36	453.34	488.35	[M+H]+	2	155521-45-2	-	1414.48	14746.4	10955.9	9784.76
Labp003033	Glucosyl dihydroroseoside	Terpenoids	C25H42O13	551.27	209.15	550.263	[M+H]+	3	-	-	16969.2	18706	19322.6	24168.2
Zmcp005857	Armatoside	Terpenoids	C53H84O23	1089.55	439.36	1088.54	[M+H]+	3	-	-	6768.52	7930.06	9865.48	12192.1
Zbkp007045	Chikusetsusaponin Ia	Terpenoids	C41H70O12	755.49	425.36	754.487	[M+H]+	1	-	C17544	341459	397828	447607	485226
Zjrp080696	ginsenoside Rs1	Terpenoids	C55H92O23	1121.61	367.12	1120.6	[M+H]+	1	87733-67-3	-	19035.5	21800.1	14646.1	7606.77
MWStz502	Beta-D-glucopyranosyl oleanolate	Terpenoids	C36H58O8	636.45	439.36	618.413	[M+NH4]+	2	14162-53-9	-	4784.01	5108.85	6307.49	19039
Zjrp081036	Ginsenoside Rk2-acetyl	Terpenoids	C44H72O13	809.5	205.07	808.497	[M+H]+	2	-	-	17565.3	22331.5	18651.1	48924.8
Zjrp080668	Koryoginsenoside R1	Terpenoids	C45H72O16	869.48	423.36	868.482	[M+H]+	2	-	-	881140	996184	880571	1.12878e+06
HX1185	Lupenone-xyloside	Terpenoids	C35H56O5	557.42	407.37	556.413	[M+H]+	3	-	-	80646.4	85496	70282.4	93251.5
Qmjp080408	15-Hydroxysessilifol F	Terpenoids	C21H34O4	351.25	259.2	350.246	[M+H]+	3	-	-	835.1	835.1	7483.13	36409.6
Zjrp080613	Ginsenoside ST2	Terpenoids	C36H62O10	655.44	143.11	654.434	[M+H]+	3	-	-	25767.5	20994.6	10042.6	14689.3
Wdzp009188	13β,17β-epoxyalisol B*	Terpenoids	C30H48O5	489.36	453.33	488.35	[M+H]+	2	-	-	851.9	8335.95	12100.2	12356.5
Lssp210310	3-hydroxylup-12(13),20(29)-diene	Terpenoids	C30H48O	425.37	177.16	424.37	[M+H]+	1	-	-	3944.37	3944.37	3944.37	172223
MWSHC2042	(2E)-3-(1-Hydroxy-2,6,6-trimethyl-4-oxo-2-cyclohexen-1-yl)-2-propenoic acid	Terpenoids	C12H16O4	225.11	123.04	224.105	[M+H]+	3	26690-86-8	-	38738.5	37376.7	23338.8	35944
Zmjp003597	Ampelopsisionoside	Terpenoids	C19H32O8	389.21	191.15	388.21	[M+H]+	3	138665-44-8	-	682227	966789	784570	710682
Wasdp07324	8-hydroxy-4a,8-dimethyl-5,6,7,8a-tetrahydro-1H-naphthalen-2-one	Terpenoids	C12H18O2	195.14	81.07	194.131	[M+H]+	2	-	-	5528.16	5528.16	5528.16	40218.2
pmp000695	Swertiamarin	Terpenoids	C16H22O10	375.13	177.05	374.121	[M+H]+	3	17388-39-5	C09800	15131.5	6484.94	6484.94	50602.6
Zmcn007922	Tarasaponin VI	Terpenoids	C41H64O13	763.43	569.39	764.435	[M-H]-	2	59252-95-8	-	21178.9	13373.9	16103.5	12227.2
MWSHC2092	Chikusetsusaponin IVa*	Terpenoids	C42H66O14	793.44	631.39	794.445	[M-H]-	3	51415-02-2	-	28735.6	31775	38617	42528
Hmsn004349	Notoginsenoside L	Terpenoids	C53H90O22	1077.6	1077.6	1078.59	[M-H]-	3	-	-	2.68239e+06	2.71494e+06	3.36992e+06	3.20994e+06
Lmxn003152	8-Epiloganin	Terpenoids	C17H26O10	389.14	167.07	390.153	[M-H]-	2	79172-04-6	-	326536	383650	227862	270163
Cmbn004440	10-O-[(E)-Caffeoyl]-geniposidic acid	Terpenoids	C25H28O13	535.15	179.04	536.153	[M-H]-	3	-	-	164063	176024	153231	181548
Wahln04593	8-(Beta-D-Glucopyranosyloxy)-2,7-Dimethyl-2,4-Decadienedioic Acid	Terpenoids	C18H28O10	403.16	223.1	404.168	[M-H]-	2	-	-	65411	72836.1	51956.5	54831.7
Wahln04871	8-(Beta-D-Glucopyranosyloxy)-2,7-Dimethyldec-2-enedioic acid	Terpenoids	C18H30O10	405.18	225.11	406.183	[M-H]-	1	-	-	880171	1.51177e+06	1.11549e+06	1.16578e+06
Lmpn004676	Verminoside	Terpenoids	C24H28O13	523.15	161.02	524.153	[M-H]-	3	50932-19-9	-	111788	123806	137185	117034
Wbkn004126	Javanicolide C	Terpenoids	C26H36O11	523.22	361.16	524.226	[M-H]-	3	-	-	1.04005e+06	2.96353e+06	3.38107e+06	5.0389e+06
Wbmn003453	6-O-Vanilloylajugol	Terpenoids	C23H30O12	497.17	437.2	498.174	[M-H]-	3	124168-04-3	-	133041	134207	152558	142019
Lakn004098	Dihydrophaseic acid	Terpenoids	C15H22O5	281.14	171.12	282.147	[M-H]-	3	41756-77-8	C15971	15223.1	16498	20260.9	18117.5
Hmcn001415	Majoroside	Terpenoids	C17H24O10	387.13	225.07	388.137	[M-H]-	1	134140-02-6	-	208003	358929	289405	272107
Zjrn080627	pseudoginsenoside Rt3	Terpenoids	C41H70O13	769.47	637.43	770.482	[M-H]-	1	-	-	72883.6	69940.4	77409.3	120546
Wafn003834	Hydroxygeranyl 6-O-xylopyranosyl-glucopyranoside	Terpenoids	C21H36O11	463.22	331.18	464.226	[M-H]-	1	-	-	421719	655339	489697	523488
Hmln013535	Cryptomeridiol	Terpenoids	C15H28O2	239.2	223.02	240.209	[M-H]-	3	4666-84-6	C17676	94047.3	80268.9	107779	92348.6
Wasn006585	Geranyl 3-O-xylopyranosyl-glucopyranoside	Terpenoids	C21H36O10	447.22	315.18	448.231	[M-H]-	1	-	-	2.1554e+06	3.09628e+06	3.1238e+06	2.73641e+06
pmf0348	2,6-Dimethyl-7-octene-2,3,6-triol	Terpenoids	C10H20O3	187.13	97.06	188.141	[M-H]-	3	73815-21-1	-	37113.1	62518.2	58234.8	79857.3
Waptn04422	Hydroxygeraniol apiosylglucoside	Terpenoids	C21H36O11	523.24	331.18	464.226	[M+CH3COO]-	1	-	-	277285	408597	392558	336165
MWStz373	Gardoside	Terpenoids	C16H22O10	373.11	193.05	374.121	[M-H]-	2	54835-76-6	C16963	2.26366e+06	4.05462e+06	4.82036e+06	4.10843e+06
Sasn003030	ASPERULOSIDIC ACID METHYL ESTER	Terpenoids	C19H26O12	445.13	223.06	446.142	[M-H]-	2	14260-99-2	-	854570	905665	774617	860186
Saln003581	6'-O-β-D-Glucopyranosyl Swertiamarin	Terpenoids	C22H32O15	535.17	355.1	536.174	[M-H]-	3	-	-	57321.3	125662	134130	197141
mws1592	Ginsenoside Ro*	Terpenoids	C48H76O19	955.49	793.44	956.498	[M-H]-	1	34367-04-9	C17543	1.4448e+06	1.383e+06	1.7192e+06	1.93591e+06
Hmpn004989	5-Hydroxylbisabolon-9-one	Terpenoids	C15H22O3	249.15	205.16	250.157	[M-H]-	3	-	-	48792.4	52408.8	53629.2	59930.9
mws4038	Notoginsenoside R2	Terpenoids	C41H70O13	769.47	475.38	770.482	[M-H]-	3	80418-25-3	-	157967	154881	164734	275269
mws1605	Ginsenoside Rb1	Terpenoids	C54H92O23	1107.6	945.55	1108.6	[M-H]-	3	41753-43-9	C20713	165242	144472	189420	178686
Wasn006047	Glucosyl 10,11-dihydroxy-2,6-farneSadienoate	Terpenoids	C21H36O9	431.23	251.17	432.236	[M-H]-	3	-	-	182673	179094	176539	155329
mws4023	Ginsenoside Rg2	Terpenoids	C42H72O13	783.49	475.38	784.497	[M-H]-	3	52286-74-5	-	213729	220854	230706	161260
Zmcn006748	Aralia saponin ⅩⅣ*	Terpenoids	C54H88O23	1103.57	1043.55	1104.57	[M-H]-	3	-	-	19223.7	13599.5	16259.6	21092.9
mws1665	Ginsenoside Rf	Terpenoids	C42H72O14	799.48	637.42	800.492	[M-H]-	3	52286-58-5	C08945	903594	761609	1.25952e+06	1.11766e+06
Xmcn005741	patrinioside*	Terpenoids	C21H36O10	447.23	315.19	448.231	[M-H]-	1	-	-	2.48472e+06	2.97735e+06	2.76998e+06	2.74193e+06
Xmmn006031	Borneol 7-O-[β-D-apiofuranosyl-(1→6)]-β-D-glucopyranoside*	Terpenoids	C21H36O10	447.22	315.18	448.231	[M-H]-	1	88700-35-0	-	2.48472e+06	2.97735e+06	2.76998e+06	2.74193e+06
Lmmn009932	3-Hydroxy-24-methylene-9,19-cyclolanostan-26-oic acid (Ambolic acid)	Terpenoids	C31H50O3	469.37	469.37	470.376	[M-H]-	3	13878-93-8	-	12977.3	17773.2	15542.4	15969.8
HJN033	VinaGinsenoside R1*	Terpenoids	C44H74O15	841.5	781.48	842.503	[M-H]-	1	784213-14-5	-	3.43044e+06	4.25489e+06	3.88486e+06	4.10327e+06
Hmsn003015	Notoginsenoside M	Terpenoids	C48H82O19	961.56	799.51	962.545	[M-H]-	3	394246-74-3	-	35977.1	40278.7	38420.3	44843.1
Lmxn007617	3-O-Rhamnosyl(1→2)glucosyl-2,3-dihydroxy-23-oxoolean-l2-en-28-oic acid-28-O-glucosyl ester*	Terpenoids	C48H76O19	955.49	793.44	956.498	[M-H]-	1	-	-	48579.3	45910	56236	61279.6
Zjrn080658	6'-O-Acetyl-ginsenoside Rg2	Terpenoids	C44H74O14	825.5	765.48	826.508	[M-H]-	2	-	-	109627	149913	131615	154354
HJN034	Notoginsenoside ST-3	Terpenoids	C43H74O15	829.5	769.48	830.503	[M-H]-	2	-	-	1.54245e+06	1.65455e+06	1.95477e+06	2.19895e+06
Lmzn004691	Saponin V*	Terpenoids	C48H76O19	955.49	793.44	956.498	[M-H]-	1	-	-	47329.1	40177.7	53561.3	58813.3
Zmcn006960	Aralia saponin ⅩⅥ*	Terpenoids	C54H88O23	1103.57	1043.55	1104.57	[M-H]-	3	-	-	15566.2	14228.3	15518.3	21206.2
Saln003605	3'-O-Feruloyl Swertiamarin	Terpenoids	C26H30O13	549.16	489.16	550.169	[M-H]-	3	-	-	1.10348e+06	1.11274e+06	1.06505e+06	995902
mws4035	Ginsenoside F2*	Terpenoids	C42H72O13	783.49	621.44	784.497	[M-H]-	2	62025-49-4	C20779	13602.3	16555.9	24704.4	21530.1
Zbkn009463	Gypenoside LXXV*	Terpenoids	C42H72O13	783.49	621.44	784.497	[M-H]-	2	-	C20777	13384.9	17367.1	27211.1	21966.6
Zbqn008291	3,13,15-Trihydroxyoleanane-12-one	Terpenoids	C30H50O4	473.36	473.36	474.371	[M-H]-	3	-	-	14454.8	14084.4	14266.9	8385.23
Zjrn080661	6'-O-acetyl-Ginsenoside Rg1*	Terpenoids	C44H74O15	841.5	781.48	842.503	[M-H]-	1	-	-	3.31548e+06	3.81646e+06	4.24479e+06	3.84387e+06
Lmzn005163	Pseudoginsenoside Rc1	Terpenoids	C50H84O19	987.55	945.54	988.561	[M-H]-	3	-	-	379198	427712	393299	390713
Hmqn002491	Jasminoside N	Terpenoids	C22H38O11	477.23	221.06	478.241	[M-H]-	3	1231710-13-6	-	51997	64062.9	66648.3	62775
mws1721	Notoginsenoside R1	Terpenoids	C47H80O18	931.53	799.49	932.534	[M-H]-	1	80418-24-2	C08961	424517	427831	429278	630123
Zjrn080681	5,6-didehydroginsenoside Rd	Terpenoids	C48H80O18	943.53	883.51	944.534	[M-H]-	1	-	-	464409	410276	390698	404906
Cmmn013275	Isopimaric acid*	Terpenoids	C20H30O2	301.22	301.22	302.225	[M-H]-	3	5835-26-7	C09118	9113.4	5153.26	5670.13	9745.24
Hmcn000773	6'-O-Glucosylaucubin	Terpenoids	C21H32O14	507.17	179.05	508.179	[M-H]-	3	-	-	150516	178481	79989.8	167257
HJN032	Sanchirhinoside A4*	Terpenoids	C42H72O14	799.49	637.43	800.492	[M-H]-	1	-	-	2.00252e+06	1.90543e+06	2.09502e+06	2.23038e+06
mws1553	Ginsenoside Rg1*	Terpenoids	C42H72O14	799.48	637.43	800.492	[M-H]-	1	22427-39-0	C08946	2.00252e+06	1.90543e+06	2.09502e+06	2.23038e+06
Lmzn004494	Quinquenoside R1	Terpenoids	C56H94O24	1149.61	1107.59	1150.61	[M-H]-	3	85013-02-1	-	48580.3	37235	60727.8	53646.6
mws1666	Ginsenoside Re	Terpenoids	C48H82O18	945.54	783.49	946.55	[M-H]-	3	52286-59-6	C08944	111800	230511	168900	153452
Cmrn002988	Kankanoside A	Terpenoids	C16H26O8	345.16	101.02	346.163	[M-H]-	3	-	-	42808	54922.8	56377.8	42405.3
Lmxn004121	Scrophuloside A1	Terpenoids	C26H32O12	535.18	373.13	536.189	[M-H]-	3	240819-14-1	-	73432.6	137008	146717	182564
Wasyqn3271	Bridelionoside B	Terpenoids	C19H34O9	465.23	243.16	406.22	[M+CH3COO]-	3	-	-	31133.8	41605.4	35572.8	34355.2
HJN029	Sanchirhinoside A6	Terpenoids	C53H90O23	1093.58	1093.58	1094.59	[M-H]-	2	-	-	203990	173971	186114	307399
Wasn003817	Glucosyl 5,8-dihydroxy-2,6-dimethylocta-2,6-dienoic acid	Terpenoids	C16H26O9	361.15	199.1	362.158	[M-H]-	3	-	-	131563	204486	173700	113514
Zjrn080662	Yesanchinoside D	Terpenoids	C44H74O15	841.5	781.47	842.503	[M-H]-	1	-	-	95012	92833.6	121059	111748
Wahln11065	Irone	Terpenoids	C14H22O	205.16	189.13	206.167	[M-H]-	3	-	-	310671	351147	362918	358153
Wmqn000820	Dehydrololiolide	Terpenoids	C11H14O3	193.09	163.04	194.094	[M-H]-	1	19355-58-9	-	68053.8	109951	94916.4	66381.5
MWSslk208	Kaurenoic Acid*	Terpenoids	C20H30O2	301.22	301.22	302.225	[M-H]-	3	6730-83-2	C11874	8187.56	4549.76	8285.94	9319.41
Lmbn014696	Pimaric acid*	Terpenoids	C20H30O2	301.22	301.22	302.225	[M-H]-	3	127-27-5	C09159	8873.75	4407.19	6252.98	8974.47
Ymjm000113	Kanokoside B	Terpenoids	C21H34O12	477.2	181.09	478.205	[M-H]-	3	-	C17429	303099	296886	272967	280538
Lmtn004049	Abscisic acid	Terpenoids	C15H20O4	263.13	204.12	264.136	[M-H]-	3	21293-29-8	C06082	2667.93	4945.13	7528.24	6405.81
Cmmn013378	Levopimaric acid*	Terpenoids	C20H30O2	301.22	301.22	302.225	[M-H]-	3	79-54-9	-	7666.01	3251.12	5000.29	8816.12
mws4020	Ginsenoside Rb2	Terpenoids	C53H90O22	1077.59	945.54	1078.59	[M-H]-	3	11021-13-9	-	114079	96354.2	126791	111232
Lmxn002712	6''-O-Acetylharpagide	Terpenoids	C17H26O11	405.14	183.06	406.147	[M-H]-	2	-	-	20581.9	12459.1	13474.4	16349.1
Sacn003282	10-hydroxymajoroside	Terpenoids	C17H24O11	403.12	241.07	404.132	[M-H]-	3	259753-12-3	-	15545.4	19120.4	20176.4	18442.7
Wasn002508	Glucosyl 7-methyl-3-methyleneoctane-1,2,6,7-tetraol	Terpenoids	C16H30O9	365.18	203.13	366.189	[M-H]-	3	-	-	21327.4	34279.3	28876.8	48667.8
pmn001738	Oleoside 11-methyl ester	Terpenoids	C17H24O11	403.12	223.06	404.132	[M-H]-	3	60539-23-3	-	47371.2	67304.3	65999.9	59055.8
pmn001427	16,23:16,30-Diepoxydammar-24-ene-3,20-diol (Jujubogenin)	Terpenoids	C30H48O4	471.35	471.34	472.355	[M-H]-	3	54815-36-0	-	16961.9	15875.1	26419.3	12122.4
mws4022	Ginsenoside Rg3	Terpenoids	C42H72O13	783.49	459.38	784.497	[M-H]-	3	14197-60-5	C20778	5911.92	5173.73	8628.86	9582.24
Hmsn003097	Notoginsenoside E	Terpenoids	C48H82O20	977.55	177.04	978.54	[M-H]-	3	193976-50-0	-	13587.9	13438.1	13495.9	14215.3
Zjrn080654	sanchirhinoside A2	Terpenoids	C43H72O14	811.49	751.47	812.492	[M-H]-	1	-	-	4518.66	6005.38	9328.68	15181.3
pmn001505	Oleanolic acid-3-O-xylosyl(1→3)glucuronide	Terpenoids	C41H64O13	763.43	763.4	764.435	[M-H]-	3	-	-	482458	330725	371605	285046
Wbkn011324	Bruceajavanone B	Terpenoids	C39H54O9	665.38	605.36	666.377	[M-H]-	3	-	-	1928.4	1928.4	10490.6	254731
mws4036	Ginsenoside Rh1	Terpenoids	C36H62O9	637.43	475.31	638.439	[M-H]-	3	63223-86-9	C22129	11841.5	11199.2	13109.4	14317.2
Hmjn003948	2,3,6-Trihydroxyurs-12-en-28-oic acid (Madasiatic acid)*	Terpenoids	C30H48O5	487.35	487.35	488.35	[M-H]-	3	26532-66-1	-	13482.3	20719.3	7270.67	10968.5
Smpn009230	2,3,23-Trihydroxyolean-12-en-28-oic acid*	Terpenoids	C30H48O5	487.34	487.34	488.35	[M-H]-	3	-	-	13482.3	20719.3	7270.67	10968.5
Cmqn002489	6'-O-α-D-Xylopyranosylloganic acid;Qinjiaoside C	Terpenoids	C21H32O14	507.17	213.08	508.179	[M-H]-	2	1471206-87-7	-	10340.5	23196.1	14104.7	23723.6
Lmzn004931	Zingibroside R1*	Terpenoids	C42H66O14	793.44	631.37	794.445	[M-H]-	3	80930-74-1	-	21754.6	27664.7	35574	38327.6
Hmbn004734	3,23-Dihydroxy-30-noroleana-12,20(29)-dien-28-oic acid (30-Norhederagenin)	Terpenoids	C29H44O4	455.32	455.32	456.324	[M-H]-	3	117654-06-5	-	1225.23	9746.97	10371.2	10283
MWSslk186	8-O-Acetylharpagide	Terpenoids	C17H26O11	405.14	165.06	406.147	[M-H]-	3	6926-14-3	-	6035.23	19412.6	14921.6	26154.7
Lmdn001560	6-DeoxyCatalpol	Terpenoids	C15H22O9	345.12	165.06	346.126	[M-H]-	2	99499-99-7	-	29853.4	37854.6	16882.3	52529
Wahln04592	3,7-Dimethyl-5-Oxo-2,6-Octadien-1-Yl]Beta-D-Glucopyranoside	Terpenoids	C16H26O7	389.18	161.05	330.168	[M+CH3COO]-	2	-	-	8244.87	10801.1	11210.1	8493.14
mws4026	Ginsenoside F1	Terpenoids	C36H62O9	637.43	475.38	638.439	[M-H]-	3	53963-43-2	C20780	535.406	4164.08	4674.85	535.406
Wbmp002794	demethylcoclaurine-glucose	Alkaloids	C22H27NO8	434.18	272.13	433.174	[M+H]+	3	-	-	608346	1.92655e+06	2.08795e+06	2.98226e+06
Lmmp002080	N-(4-Aminobutyl)benzamide	Alkaloids	C11H16N2O	193.13	105.03	192.126	[M+H]+	3	5692-23-9	-	384508	383405	487178	294589
mws0983	N-Oleoylethanolamine	Alkaloids	C20H39NO2	326.31	62.06	325.298	[M+H]+	1	111-58-0	C20792	18020	20910.4	26128.7	96008.6
MWSHC2026	Lycoperodine-1	Alkaloids	C12H12N2O2	217.1	144.08	216.09	[M+H]+	3	42438-90-4	-	179528	569905	427274	1.94282e+06
Lcsp003365	cis-Zeatin riboside	Alkaloids	C15H21N5O5	352.16	220.12	351.154	[M+H]+	3	15896-46-5	-	114189	82935.1	89979.2	183353
Sasp003107	Lidocain	Alkaloids	C14H22N2O	235.18	86.1	234.173	[M+H]+	3	137-58-6	C07073	4.83035e+06	5.08706e+06	5.23233e+06	6.5093e+06
mws0677	N-Acetyl-5-hydroxytryptamine	Alkaloids	C12H14N2O2	219.11	160.08	218.106	[M+H]+	3	1210-83-9	C00978	70114.4	146967	143844	153003
Lcfp001119	cis-Zeatin-O-glucoside*	Alkaloids	C16H23N5O6	382.17	220.12	381.165	[M+H]+	3	71866-93-8	-	1.05386e+06	1.3458e+06	1.01836e+06	1.00549e+06
pmb0891	Cis-Zeatin-7-N-glucoside*	Alkaloids	C16H23N5O6	382.172	220.119	381.165	[M+H]+	3	38165-56-9	C16443	2.63219e+06	3.67876e+06	2.79787e+06	2.4851e+06
Lmqp002784	Salicylamide	Alkaloids	C7H7NO2	138.06	77.04	137.048	[M+H]+	3	65-45-2	-	450371	627272	630534	1.15711e+06
Wafp003601	N-Feruloylmethylagmatine	Alkaloids	C16H24N4O3	321.19	177.06	320.185	[M+H]+	3	-	-	454489	530361	421305	172873
pme2244	3-Indolepropionic acid	Alkaloids	C11H11NO2	190.09	118.07	189.079	[M+H]+	3	830-96-6	C22236	86501.1	146016	105638	147336
pmb1096	Indole	Alkaloids	C8H7N	118.07	91.05	117.058	[M+H]+	2	120-72-9	C00463	1.94179e+06	2.64322e+06	2.08141e+06	2.6247e+06
pmb0819	3-Indoleacetonitrile	Alkaloids	C10H8N2	157.08	130.07	156.069	[M+H]+	3	771-51-7	C02938	296495	482232	346902	412862
Wbmp002283	Α-hydroxyquinoline	Alkaloids	C9H7NO	146.06	118.06	145.053	[M+H]+	1	-	-	1.00252e+06	1.7639e+06	1.21066e+06	1.75999e+06
Zblp002908	cephalandole B	Alkaloids	C17H14N2O3	295.11	150.08	294.1	[M+H]+	3	915315-44-5	-	566673	718911	763103	769847
pma0702	N1,N8-Bis(sinapoyl)spermidine	Alkaloids	C29H39N3O8	558.28	207.07	557.274	[M+H]+	3	-	C21170	98370.9	181969	269411	320829
Wafp004334	N-Feruloyltyramine 4'-glucoside	Alkaloids	C24H29NO9	476.2	177.05	475.184	[M+H]+	3	-	-	1.22902e+06	1.50368e+06	1.30507e+06	1.4482e+06
pma0170	N',N''-Diferuloylspermidine	Alkaloids	C27H35N3O6	498.26	177.05	497.253	[M+H]+	3	-	-	664342	537832	419230	659873
Wmgp005544	Gelsemamide	Alkaloids	C20H24N2O3	341.187	310.172	340.179	[M+H]+	3	-	-	79905.6	75477.3	65109.4	65839.3
Zblp004317	3-(2-oxopropyl)-3-hydroxyindolin-2-one	Alkaloids	C11H11NO3	206.08	120.09	205.074	[M+H]+	3	-	-	50720.8	72886.3	57594.1	38418.4
Lmlp004754	Ehretioside B	Alkaloids	C14H17NO7	312.11	294.21	311.101	[M+H]+	3	156368-84-2	-	48149.5	199295	169829	489993
Lmlp003161	N-Feruloylputrescine	Alkaloids	C14H20N2O3	265.15	177.06	264.147	[M+H]+	2	501-13-3	C10497	197896	208817	188182	594620
Wafp003158	N-Feruloylhomoagmatine	Alkaloids	C16H24N4O3	321.19	177.05	320.185	[M+H]+	3	-	-	303947	325817	288424	127022
Wbmp010544	10-Hydroxymethyllycaconitine	Alkaloids	C37H50N2O11	699.35	699.35	698.341	[M+H]+	3	-	-	828309	1.0233e+06	651194	348366
Zblp001009	3-pyridine-methanol-O-β-D-glucopyranosyl	Alkaloids	C12H17NO6	272.11	110.06	271.106	[M+H]+	3	-	-	266097	361292	264887	292012
Zahp012577	Octadecadienamide	Alkaloids	C18H33NO	280.26	81.07	279.256	[M+H]+	1	-	-	1.42646e+06	111123	134921	39294
pmp001287	N-Benzylmethylene isomethylamine	Alkaloids	C8H9N	120.08	103.05	119.073	[M+H]+	1	-	-	2.62915e+07	3.52744e+07	8.07842e+06	2.58209e+07
MWSmce349	Laurocapram	Alkaloids	C18H35NO	282.28	114.09	281.272	[M+H]+	3	59227-89-3	-	568372	47108.1	41483.9	7453.63
Lcfp190543	N-(2-Hydroxyethyl)dodecanamide	Alkaloids	C14H29NO2	244.23	62.06	243.22	[M+H]+	1	142-78-9	-	21624	47752.2	56835.5	47606.5
Zahp014087	N-(12-methyltetradecyl)propionamide*	Alkaloids	C18H37NO	284.3	88.08	283.288	[M+H]+	1	-	-	307308	27645.3	31487	12895.3
Hamp012107	Stearamide*	Alkaloids	C18H37NO	284.29	88.08	283.288	[M+H]+	1	124-26-5	C13846	307308	27645.3	31487	12895.3
pmp000446	22-O-Demethyl-22-O-glucosyl isocorynoxeine	Alkaloids	C27H34N2O9	531.23	369.18	530.226	[M+H]+	3	-	-	145736	155598	146115	145769
mws0103	Indole-3-carboxaldehyde	Alkaloids	C9H7NO	146.06	91.05	145.053	[M+H]+	3	487-89-8	C08493	41802.6	56019.7	46452.2	104716
mws1383	Lumichrome	Alkaloids	C12H10N4O2	243.09	145.08	242.08	[M+H]+	3	1086-80-2	C01727	146362	183961	207033	219758
pmb0818	Methoxyindoleacetic acid	Alkaloids	C11H11NO3	206.08	145.05	205.074	[M+H]+	3	3471-31-6	C05660	657655	1.00044e+06	851818	898599
Wbjp002330	1,3-dihydroxy-2,3,3a,4-tetrahydropyrrolo[2,1-b]quinazolin-9(1H)-one	Alkaloids	C11H12N2O3	221.09	175.09	220.085	[M+H]+	2	-	-	353872	551326	422366	434461
MWSmce709	Isoquinoline	Alkaloids	C9H7N	130.06	103.05	129.058	[M+H]+	2	119-65-3	C06323	285047	502158	414323	425576
Wafp003220	N-Sinapoylhomoagmatine	Alkaloids	C17H26N4O4	351.2	207.06	350.195	[M+H]+	3	-	-	69877.6	81910.7	98497.3	106240
Lmxp000429	Hercynine	Alkaloids	C9H15N3O2	198.12	95.06	197.116	[M+H]+	1	534-30-5	-	5.32524e+07	4.00938e+07	4.92522e+07	5.9581e+07
pme2122	Histamine	Alkaloids	C5H9N3	112.09	95.06	111.08	[M+H]+	3	51-45-6	C00388	152008	194123	171737	340366
Wdsp002909	6-[(7-hydroxy-2-methyl-6-oxo-3,4-dihydroisoquinolin-1-yl)methyl]-2,3-dimethoxybenzoic acid	Alkaloids	C20H21NO6	372.14	163.04	371.137	[M+H]+	3	-	-	28383.5	171746	330376	188764
WaQzp02611	N-Caffeoylmethylgluconamide*	Alkaloids	C16H21NO9	372.13	163.04	371.122	[M+H]+	1	-	-	28383.5	171746	330376	188764
Zahp013600	Octadec-2-enamide*	Alkaloids	C18H35NO	282.28	69.07	281.272	[M+H]+	1	-	-	2.72635e+06	236331	223147	41516.7
Wccp011838	Octadec-8-enamide*	Alkaloids	C18H35NO	282.279	69.0696	281.272	[M+H]+	1	-	-	2.72635e+06	236331	223147	41516.7
Zkep004268	5-Hydroxypyridine-2(1H)-one	Alkaloids	C5H5NO2	112.05	95.02	111.032	[M+H]+	2	59273-17-5	C01059	120331	154419	140339	386298
MWSmce157	Stachydrine	Alkaloids	C7H13NO2	144.1	58.06	143.095	[M+H]+	3	471-87-4	C10172	72707.9	61740.3	54251.9	46786.2
Lmcp000282	L-Carnitine	Alkaloids	C7H15NO3	162.11	85.03	161.105	[M+H]+	3	541-15-1	C00318	2.57448e+06	2.58759e+06	2.86127e+06	2.87492e+06
Lssp210412	Cuscohygrine	Alkaloids	C13H24N2O	225.2	100.11	224.189	[M+H]+	3	454-14-8	C06521	218369	204447	213815	242392
mws0018	Spermine	Alkaloids	C10H26N4	203.22	84.08	202.216	[M+H]+	3	71-44-3	C00750	2.5403e+06	2.59607e+06	2.69696e+06	2.4101e+06
Hmcp009963	Candicine	Alkaloids	C11H18NO+	180.14	123.07	180.138	[M]+	3	6656-13-9	C10575	133616	104272	71315.1	53598.9
Hmgp002327	3-amino-2-naphthoic acid*	Alkaloids	C11H9NO2	188.07	118.06	187.063	[M+H]+	1	-	-	164063	356364	225412	353568
Lahp002608	3,5-Dihydro-2H-Furo[3,2-C]Quinolin-4-One*	Alkaloids	C11H9NO2	188.07	118.066	187.063	[M+H]+	1	-	-	170908	282867	233549	316804
Ysjp000315	Pipecolic acid	Alkaloids	C6H11NO2	130.1	56.05	129.079	[M+H]+	3	535-75-1	-	420290	402962	379622	481395
Lmxp000939	Zarzissine	Alkaloids	C5H5N5	136.062	119.035	135.054	[M+H]+	3	160568-14-9	-	984149	2.65829e+06	3.56768e+06	1.34946e+07
pmb0484	Choline	Alkaloids	C5H14NO+	104.11	60.08	104.107	[M]+	3	62-49-7	C00114	1.33842e+07	1.26551e+07	1.20719e+07	1.43462e+07
MWS0811	L-Pipecolic Acid	Alkaloids	C6H11NO2	130.09	84.08	129.079	[M+H]+	1	3105-95-1	C00408	1.3177e+07	1.38417e+07	1.28835e+07	1.43542e+07
MWStz070	N-(2-Hydroxy-4-methoxyphenyl)acetamide	Alkaloids	C9H11NO3	182.08	91.05	181.074	[M+H]+	1	58469-06-0	-	9.20194e+06	1.37354e+07	1.27283e+07	1.55183e+07
Layp000971	Hydroxymenisdaurin D	Alkaloids	C14H21NO8	332.13	152.07	331.127	[M+H]+	3	-	-	9.80977e+06	1.34973e+07	1.02075e+07	1.02742e+07
Wcdp010864	Hexadecanamide	Alkaloids	C16H33NO	256.26	88.08	255.256	[M+H]+	1	629-54-9	-	2.05359e+06	150627	130693	43717.5
pmp001198	6-Deoxyfagomine	Alkaloids	C6H13NO2	132.1	57.03	131.095	[M+H]+	3	197449-09-5	-	597587	516319	605755	610642
pmp000476	N-Isobutyl-4,5-epoxy-2E-decaenamide	Alkaloids	C14H25NO2	240.2	57.1	239.189	[M+H]+	3	-	-	38269.1	21530.4	23036.6	19133.5
Wbsp000191	3,7,11-trimethyl-2-oxa-6,10,13-triazatricyclo[7.3.1.05,13]tridecane	Alkaloids	C12H23N3O	226.19	180.18	225.184	[M+H]+	3	-	-	19717.7	18608.1	22395.7	22756.3
MWSslk051	Scopine	Alkaloids	C8H13NO2	156.102	84.0808	155.095	[M+H]+	3	498-45-3	-	45082	58464.7	61331.6	52124.7
Lmhp002501	N-Feruloylhydroxyputrescine	Alkaloids	C14H20N2O4	281.15	177.05	280.142	[M+H]+	3	-	-	1.36852e+06	3.36615e+06	4.9987e+06	5.74885e+06
Hmmp001310	3-Indoleacrylic acid*	Alkaloids	C11H9NO2	188.071	118.065	187.063	[M+H]+	1	1204-06-4	C21283	174826	332402	196048	352420
Smcp001137	naphthisoxazol A*	Alkaloids	C11H9NO2	188.07	118.06	187.063	[M+H]+	1	-	-	174826	332402	196048	352420
Wahlp02551	N-Acetylindole-3-carboxaldehyde*	Alkaloids	C11H9NO2	188.07	118.07	187.063	[M+H]+	1	22948-94-3	-	174826	332402	196048	352420
Lahp001956	Pyran[3,4-b]indole-2-ketone	Alkaloids	C11H9O2N	188.071	118.066	187.063	[M+H]+	3	-	-	163508	262842	242019	339226
Zahp011321	N-Isobutyl Decanamide	Alkaloids	C14H29NO	228.23	228.24	227.225	[M+H]+	1	73785-31-6	-	21047.5	17105	22458.7	21907.1
mws1375	Nicotianamine	Alkaloids	C12H21N3O6	304.15	185.09	303.143	[M+H]+	1	34441-14-0	C05324	792914	820993	780963	668827
Wcfp007836	Tetradecyldiethanolamine	Alkaloids	C18H39NO2	302.3	88.08	301.298	[M+H]+	1	18924-66-8	-	406379	279493	284128	220400
Zasp102439	m-Aminophenylacetylene	Alkaloids	C8H7N	118.06	91.05	117.058	[M+H]+	3	54060-30-9	-	1.75337e+06	2.63251e+06	2.227e+06	2.4501e+06
Lcfp006038	(1-Methylpyrrolidin-2-yl)aceticacid*	Alkaloids	C7H13NO2	144.1	84.08	143.095	[M+H]+	3	5626-43-7	-	1.09155e+06	1.07864e+06	1.11817e+06	978704
MWS3020	N-Acetylcadaverine	Alkaloids	C7H16N2O	145.13	86.1	144.126	[M+H]+	3	32343-73-0	-	165783	167959	179138	172431
pma2987	Histidinol	Alkaloids	C6H11N3O	142.1	124.09	141.09	[M+H]+	3	501-28-0	C00860	107050	109510	102362	95975.3
pmp000097	Guvacoline	Alkaloids	C7H11NO2	142.09	124.07	141.079	[M+H]+	3	495-19-2	C16821	107050	109510	102362	95975.3
YC512112	Anabasine-glucoside	Alkaloids	C16H24O5N2	325.18	163.12	324.168	[M+H]+	3	-	-	63566.8	69391.6	57556	70372.4
Wafp002988	1-O-Feruloyllysine	Alkaloids	C16H22N2O5	323.16	177.06	322.153	[M+H]+	3	-	-	7.1461e+06	4.9077e+06	5.32834e+06	7.49915e+06
Lcfp036464	Indoline	Alkaloids	C8H9N	120.08	103.05	119.073	[M+H]+	2	496-15-1	-	2.85088e+07	3.51799e+07	7.70286e+06	2.80247e+07
Waptp01054	4-(2-aminoethenyl)phenol*	Alkaloids	C8H9NO	136.07	91.05	135.068	[M+H]+	1	-	-	2.06132e+06	3.62244e+06	2.36195e+06	4.26746e+06
Lmgp000659	2-Phenylacetamide*	Alkaloids	C8H9NO	136.08	91.05	135.068	[M+H]+	1	103-81-1	C02505	1.98105e+06	3.52377e+06	2.87893e+06	4.55106e+06
HJKP000649	N-benzylformamide*	Alkaloids	C8H9NO	136.07	91.05	135.068	[M+H]+	1	6343-54-0	C15561	1.98105e+06	3.52377e+06	2.87893e+06	4.55106e+06
pmb1912	10-Formyltetrahydrofolic Acid	Alkaloids	C20H23N7O7	474.17	327.12	473.166	[M+H]+	1	2800-34-2	C00234	1.46369e+06	1.55587e+06	1.39357e+06	1.31727e+06
mws0017	Spermidine	Alkaloids	C7H19N3	146.17	72.08	145.158	[M+H]+	3	124-20-9	C00315	112126	96109.4	66566.4	69107.7
MWS1777	3-Chloroaniline	Alkaloids	C6H6ClN	128.03	93.06	127.019	[M+H]+	1	108-42-9	-	6.57257e+06	6.64894e+06	5.72582e+06	6.09254e+06
Wbjp001317	vasicinone	Alkaloids	C11H10N2O2	203.08	130.07	202.074	[M+H]+	3	486-64-6	C10744	186846	262958	191765	219359
Wdmp007253	1-(1-aminoethyl)-9a,11a-dimethyl-tetradecahydrocyclopenta[a]phenanthren-7-one	Alkaloids	C21H35NO	318.28	219.17	317.272	[M+H]+	3	-	-	25176.5	22448.1	27554.2	27204.2
Ladp002110	4-hydroxy-2-oxo-1,2-dihydroquinoline-3-carboxylic acid*	Alkaloids	C10H7NO4	206.045	160.039	205.037	[M+H]+	1	73776-24-6	-	1.97845e+06	3.21037e+06	3.56805e+06	4.72431e+06
Walbp01952	6-Hydroxykynurenic acid*	Alkaloids	C10H7NO4	206.04	160.04	205.037	[M+H]+	1	3778-29-8	-	1.97845e+06	3.21037e+06	3.56805e+06	4.72431e+06
MWStz165	Sophoranol	Alkaloids	C15H24N2O2	265.19	247.18	264.184	[M+H]+	3	3411-37-8	C17069	160317	134137	124180	162373
Lmhp005550	N,N'-Diferuloylputrescine	Alkaloids	C24H28N2O6	441.2	177.05	440.195	[M+H]+	3	42369-86-8	-	1.32892e+06	1.52711e+06	1.6495e+06	1.60308e+06
Wasyqp1765	Styrylamine	Alkaloids	C8H9N	120.08	77.04	119.073	[M+H]+	1	83148-11-2	-	3.2355e+07	3.96008e+07	8.82988e+06	2.86473e+07
Wagp002534	Fagaramide	Alkaloids	C14H17NO3	248.128	177.055	247.121	[M+H]+	3	495-86-3	C10455	49990.8	40114.8	34748.3	56975.7
Wbjp001169	o-Carboxy-5-hydroxytryptamine	Alkaloids	C11H12N2O3	221.09	130.06	220.085	[M+H]+	1	-	-	206406	315218	244410	223898
Hmtp000776	4,5,6-Trihydroxy-2-cyclohexen-1-ylideneacetonitrile	Alkaloids	C8H9NO3	168.07	105.03	167.058	[M+H]+	3	-	-	221502	221199	75236.6	207724
Wasyqp2134	2-(2-hydroxy-1H-indol-3-yl)-2-oxoacetic acid*	Alkaloids	C10H7NO4	206.04	160.04	205.037	[M+H]+	1	14370-71-9	-	1.98364e+06	3.27145e+06	3.29083e+06	4.39107e+06
Lacp001431	N-(3-hydroxy-4-methoxyphenethyl)-4-hydroxybutanamide	Alkaloids	C14H21NO4	268.15	136.06	267.147	[M+H]+	3	-	-	535623	733525	876730	6.21559e+06
Wcjp002598	8-hydroxyquinoline	Alkaloids	C9H7NO	146.06	91.05	145.053	[M+H]+	1	148-24-3	C19434	1.70084e+06	3.43791e+06	2.35879e+06	3.25707e+06
Lmmp001673	2-Ethyl-3-methylmaleimide-N-glucoside	Alkaloids	C13H19NO7	302.12	140.07	301.116	[M+H]+	3	-	-	433414	555620	434428	404745
Zmwp001001	10-methylenedioxy-galanthane-1,2-diol	Alkaloids	C16H19NO4	290.14	228.1	289.131	[M+H]+	3	-	-	246041	285700	297090	362049
Lmhp002153	N-p-Coumaroylhydroxyputrescine	Alkaloids	C13H18N2O3	251.14	147.04	250.132	[M+H]+	3	-	-	9.56372e+06	1.65215e+07	1.70801e+07	2.23137e+07
MWSslk106	2-Phenylethylamine	Alkaloids	C8H11N	122.1	105.07	121.089	[M+H]+	3	156-28-5	C05332	100569	133034	29180.4	97519.6
pmb0492	N',N'',N'''-p-Coumaroyl-cinnamoyl-caffeoyl spermidine	Alkaloids	C34H37N3O6	584.28	325	583.268	[M+H]+	3	-	-	36709.1	59205.9	128110	745564
Zbkp002902	2-Oxo-1,2-dihydroquinoline-4-carboxylate*	Alkaloids	C10H7NO3	190.05	144.04	189.043	[M+H]+	3	-	C16715	31237.3	47102.8	106357	156098
Zmsp000758	1-(Hydroxymethyl)hexahydro-1h-pyrrolizin-2-ol	Alkaloids	C8H15NO2	158.12	70.07	158.117	[M+H]+	3	-	-	2.02869e+07	1.52436e+07	1.50776e+07	1.56229e+07
MWSslk111	Hydroquinine	Alkaloids	C20H26N2O2	327.21	309.2	326.199	[M+H]+	3	522-66-7	-	44328.6	37405.5	45532	42454.7
Zbkp004942	Dodecanamide	Alkaloids	C12H25NO	200.2	88.07	199.194	[M+H]+	1	-	C13831	621584	37345.9	33475.8	11416.7
Lshp011101	Narciclasine 4-Glucopyranoside	Alkaloids	C20H23NO12	470.13	308.08	469.122	[M+H]+	3	-	-	14011.3	66090.2	345371	90041.9
Cmbp003767	N5-(1-((Carboxymethyl)amino)-3-((3-(4-hydroxy-3-methoxyphenyl)allyl)thio)-1-oxopropan-2-yl)glutamine	Alkaloids	C20H27N3O8S	470.16	131.05	469.152	[M+H]+	3	-	-	16383.5	77274.8	304889	75086.2
Zmkp000654	Vicine	Alkaloids	C10H16O7N4	305.11	143.06	304.102	[M+H]+	3	152-93-2	C08437	80544.9	83203.3	81638.7	74428.2
pmb0426	N,N-Dimethyl-5-methoxytryptamine	Alkaloids	C13H18N2O	219.15	174.09	218.142	[M+H]+	3	1019-45-0	C08309	59181.7	137703	108762	151045
MWStz063	2-Ethyl-2,6,6-trimethylpiperidin-4-one	Alkaloids	C10H19NO	170.15	152.14	169.147	[M+H]+	3	133568-79-3	-	24971.2	60228.3	104909	468527
Smcp000882	N-benzoyl-2-aminoethyl-β-D-glucopyranoside	Alkaloids	C15H21NO7	328.13	310.12	327.132	[M+H]+	1	-	-	16744.2	20049.6	26441.1	147473
pmb0782	Piperidine	Alkaloids	C5H11N	86.1	69.07	85.0891	[M+H]+	3	110-89-4	C01746	861054	848220	788395	804903
Wasyqp2943	Caffeoylmethylgluconamide*	Alkaloids	C16H21NO9	372.13	163.04	371.121	[M+H]+	1	-	-	31109.5	47173.1	379345	150588
MWSmce548	Betaine	Alkaloids	C5H11NO2	118.09	58.07	117.079	[M+H]+	3	107-43-7	C00719	360297	358095	591118	289983
MWSHC2027	(1R,3S)-1-Methyl-1,2,3,4-tetrahydro-β-carboline-3-carboxylic acid*	Alkaloids	C13H14N2O2	231.114	158.099	230.106	[M+H]+	1	42438-72-2	-	16508.6	35139.5	66493.6	358160
Wcdp003364	1-Methyl-1,2,3,4-tetrahydro-β-carboline-3-carboxylic acid*	Alkaloids	C13H14N2O2	231.11	158.1	230.106	[M+H]+	1	-	-	16508.6	35139.5	66493.6	358160
MWSHC2028	(1S,3S)-1-Methyl-1,2,3,4-tetrahydro-β-carboline-3-carboxylic acid*	Alkaloids	C13H14N2O2	231.114	158.099	230.106	[M+H]+	1	40678-46-4	-	16508.6	35139.5	66493.6	358160
pmb1754	O-Phosphocholine	Alkaloids	C5H15NO4P+	184.07	125	184.073	[M]+	3	107-73-3	C00588	511448	545817	391272	358211
Hmcp001824	Ailanindole	Alkaloids	C12H8N2O2	213.07	167.06	212.059	[M+H]+	3	159903-51-2	-	247916	335688	268157	327903
Zbkp000992	Ipratropium	Alkaloids	C20H30NO3+	332.22	185.16	332.223	[M]+	3	60205-81-4	C07052	17858.3	47933.2	25900.4	55369.3
Lcsp001671	2-oxindole-3-acetic acid	Alkaloids	C10H9NO3	192.06	146.06	191.058	[M+H]+	3	2971-31-5	C22202	58429.7	72589.7	58593.6	68824.1
Lcfp121090	Piptamine(antibiotic)	Alkaloids	C23H41N	332.33	91.05	331.324	[M+H]+	2	-	-	1.51045e+06	2.44015e+06	947552	1.09729e+06
pmp001141	Cimicifugamide	Alkaloids	C25H31NO10	506.2	177.06	505.195	[M+H]+	3	-	-	54357.6	55324.7	61049.9	49677.6
Lmyp001375	BOA-6-O-glucoside	Alkaloids	C13H15NO8	314.09	152.03	313.08	[M+H]+	2	-	-	29834.4	29546.1	26784	118885
Zmbp000490	Valerine	Alkaloids	C8H15NO2	158.12	112.08	157.11	[M+H]+	3	-	-	5.58813e+06	4.65305e+06	4.73541e+06	4.67924e+06
Wahp002483	N-Cis-Cinnamoylputrescine	Alkaloids	C13H18N2O	219.15	131.05	218.143	[M+H]+	3	-	-	51457.3	62419.6	63516.1	58012.6
MWStz187	Calycanthine	Alkaloids	C22H26N4	347.22	285.14	346.216	[M+H]+	3	595-05-1	C10573	13070.2	19059.4	19902.9	18482.7
Lmhp003013	N-Feruloyl-Cadaverine	Alkaloids	C15H22N2O3	279.17	177.05	278.163	[M+H]+	3	-	-	40367	38824	27683.9	21063.4
Wbmp001002	4-methoxybenzamide	Alkaloids	C8H9NO2	152.07	107.05	151.063	[M+H]+	3	3424-93-9	-	78484.7	78636.2	81806.7	384451
Zbzp000519	Retronecine	Alkaloids	C8H13NO2	156.1	110.07	155.095	[M+H]+	3	480-85-3	C06177	2.4168e+06	2.92087e+06	2.62549e+06	3.07005e+06
pmp001245	Feruloylcholine	Alkaloids	C15H22NO4+	280.15	221.08	280.154	[M]+	3	85927-25-9	-	3436.1	28299.4	20471.8	74819.8
Hahp000801	alanine betaine	Alkaloids	C5H11NO2	118.08	72.08	117.079	[M+H]+	3	-	-	124411	158958	106450	113382
pmp001269	Hexadecyl ethanolamine	Alkaloids	C18H39NO	286.31	268.3	285.303	[M+H]+	3	-	-	36753.7	56165.4	45632.1	43810.8
Rfmb320	1-Methylpiperidine-2-carboxylic acid*	Alkaloids	C7H13NO2	144.102	84.0813	143.095	[M+H]+	3	7730-87-2	-	1.00846e+06	977165	1.05667e+06	932620
Zajp000573	N-(4-oxopentyl)-acetamide*	Alkaloids	C7H13NO2	144.1	84.08	143.095	[M+H]+	3	-	-	1.00846e+06	977165	1.05667e+06	932620
Lmcp000611	2-Amino-4,5-dihydro-1H-imidazole-4-acetic acid	Alkaloids	C5H9N3O2	144.08	84.06	143.07	[M+H]+	3	69098-41-5	-	1.00846e+06	977165	1.05667e+06	932620
Cmbp003769	N5-(1-((Carboxymethyl)amino)-3-((3-(4-hydroxy-3,5-dimethoxyphenyl)allyl)thio)-1-oxopropan-2-yl)glutamine	Alkaloids	C21H29N3O9S	500.17	161.06	499.163	[M+H]+	3	-	-	12190.4	37884.6	145982	52041.5
MWStz480	Integerrimine	Alkaloids	C18H25NO5	336.18	120.08	335.173	[M+H]+	3	480-79-5	C10328	29996.2	52751.1	33447.6	87827
Zmpp001726	Epinephrine	Alkaloids	C9H13NO3	184.1	124.07	183.089	[M+H]+	3	51-43-4	C00788	46136.6	67958.4	51311.6	36164.5
Wbmp003602	Obaberine	Alkaloids	C38H42N2O6	623.31	623.31	622.304	[M+H]+	3	1263-80-5	C09596	1.40417e+06	1.82253e+06	1.2956e+06	1.34561e+06
Zblp001554	3,3-dimethoxyindolequinone	Alkaloids	C10H11NO3	194.08	133.03	193.074	[M+H]+	3	-	-	30899.1	37564	31007.8	32997.2
Ladp002935	3-quinolinecarboxylic acid*	Alkaloids	C10H7NO3	190.05	144.04	189.043	[M+H]+	3	-	-	30086.2	37903.3	65560.4	127160
Layp001601	Malonyl hydroxymenisdaurin D	Alkaloids	C17H23NO11	418.13	152.07	417.127	[M+H]+	3	-	-	50904.2	107268	62025.3	53588.3
pmp000724	Pseudoephedrine	Alkaloids	C10H15NO	166.12	121.06	165.115	[M+H]+	3	90-82-4	C02765	141606	145871	41771	123973
Wbmp003614	Leucoxine-glucose	Alkaloids	C26H31NO10	518.2	518.2	517.195	[M+H]+	3	-	-	69381.8	91923.3	137040	114954
Lmyp003387	2-Oxo-3,4-dihydro-1H-quinoline-3-carboxylic acid	Alkaloids	C10H9NO3	192.07	146.06	191.058	[M+H]+	3	246867-17-4	-	22562.2	24151.9	20148.9	22836.7
mws2218	Caffeine	Alkaloids	C8H10N4O2	195.09	83.06	194.08	[M+H]+	1	58-08-2	C07481	246758	115335	184144	19691.7
Zbkp008024	Artemisinic aldehyde	Alkaloids	C15H22O	219.17	159.12	218.167	[M+H]+	3	-	C20308	16432.4	11311.4	20519.9	20324.6
MWSslk108	O-Acetyl-L-carnitine	Alkaloids	C9H17NO4	204.13	85.03	203.116	[M+H]+	3	3040-38-8	-	599651	579423	679793	555162
pmb0502	p-Coumaroylspermidine	Alkaloids	C16H25N3O2	292.2	147.04	291.195	[M+H]+	3	-	-	118340	186698	218274	213279
NK10246260	2,4-Dihydroxyquinoline	Alkaloids	C9H7NO2	162.06	116.05	161.048	[M+H]+	3	86-95-3	C16716	1448.8	23482.7	25193.7	45052.6
pme2024	Serotonin; 5-Hydroxytryptamine*	Alkaloids	C10H12N2O	177.1	160.08	176.095	[M+H]+	3	50-67-9	C00780	1.60501e+06	1.32972e+06	1.41748e+06	1.42179e+06
pmb0774	N-Hydroxytryptamine*	Alkaloids	C10H12N2O	177.102	160.075	176.095	[M+H]+	3	-	C17203	1.40469e+06	1.11909e+06	1.14067e+06	1.13186e+06
MWSmce572	Cinnamamide	Alkaloids	C9H9NO	148.08	103.06	147.068	[M+H]+	3	22031-64-7	-	13256.4	1292.29	10999.1	17360.5
Wafp002664	1-O-p-Coumaroyllysine	Alkaloids	C15H20N2O4	293.16	147.04	292.142	[M+H]+	3	-	-	18538.3	137048	692114	1.24396e+06
Hmyp002656	Methyl dioxindole-3-acetate	Alkaloids	C11H11NO4	222.08	130.06	221.069	[M+H]+	3	57061-18-4	-	15866.4	16645.4	16864.2	20315.9
Hmlp000935	Vanillylamine	Alkaloids	C8H11NO2	154.09	137.06	153.079	[M+H]+	3	1196-92-5	C16666	1335.99	3117.31	9107.24	29274.9
Smjp001498	Hypaphorine	Alkaloids	C14H18N2O2	247.14	146.06	246.137	[M+H]+	3	487-58-1	C09213	1332.51	8101.4	6210.51	14451.4
pme1137	6-Hydroxynicotinic acid	Alkaloids	C6H5NO3	140.03	94.03	139.027	[M+H]+	3	5006-66-6	C01020	30925	19228.5	17239.6	22376.9
Wdhp004605	7-methoxy-1-[(4-methoxyphenyl)methyl]-2-methyl-3,4-dihydro-1h-isoquinolin-6-ol	Alkaloids	C19H23NO3	314.17	121.06	313.168	[M+H]+	3	-	-	1249.65	1249.65	1249.65	15336.6
Wasn002329	Xanthurenic Acid 8-O-Glucoside	Alkaloids	C16H17NO9	366.08	160.04	367.09	[M-H]-	3	97451-32-6	-	972548	1.10636e+06	877523	844506
Yacn003968	Cantleyine	Alkaloids	C11H13NO3	206.08	147.04	207.089	[M-H]-	3	30333-81-4	C09933	89085.4	159813	125413	123391
mws1417	Indole-3-carboxylic acid*	Alkaloids	C9H7NO2	160.04	116.05	161.048	[M-H]-	3	771-50-6	C19837	9543.8	21127.2	21719.2	53967.1
mws0102	Indole-5-carboxylic acid*	Alkaloids	C9H7NO2	160.04	116.05	161.048	[M-H]-	3	1670-81-1	-	9543.8	21127.2	21719.2	53967.1
Lmyn002540	Dioxindole-3-acetyl-3-O-glucoside	Alkaloids	C16H19NO9	368.1	162.06	369.106	[M-H]-	3	-	-	479993	736621	619862	626731
Lmxn006423	2(3H)-Benzothiazolone	Alkaloids	C7H5NOS	150	122.01	151.009	[M-H]-	3	934-34-9	-	16231.2	15664.3	13302.3	8164.63
Zmtn001624	N-Acetylisatin	Alkaloids	C10H7NO3	188.04	144.05	189.043	[M-H]-	3	574-17-4	C02172	8904.72	17286.4	32245.1	77302.7
Zbkn000765	Guanosine 3'-phosphate	Alkaloids	C10H14N5O8P	362.05	211	363.058	[M-H]-	3	117-68-0	C06193	52490	32520.9	51202.4	276061
pme1216	2-Picolinic acid	Alkaloids	C6H5NO2	122.02	78.03	123.032	[M-H]-	3	98-98-6	C10164	6085.7	6130.44	17760.6	62447.5
mws1038	Pantetheine	Alkaloids	C11H22N2O4S	277.12	146.08	278.13	[M-H]-	3	496-65-1	C00831	19589.3	35112.2	44667.2	1318.73
Lhfp110342	Fukinolic acid	Tannins	C20H18O11	435.09	163.04	434.085	[M+H]+	3	50982-40-6	-	42876.2	68625.1	51352.6	62376.4
Rahp002201	Maplexin B (4-O-Galloyl-1,5-Anhydro-D-Glucitol)*	Tannins	C13H16O9	317.087	153.018	316.079	[M+H]+	3	-	-	27425.7	42927.6	61298.8	47479.9
Rahp002335	Ginnalin C (2-O-Galloyl-1,5-Anhydro-D-Glucitol)*	Tannins	C13H16O9	317.088	153.02	316.079	[M+H]+	3	-	-	32793.3	61524	64353.8	57971.1
Wayn004109	3'-O-Methylellagic acid 4-O-beta-D-glucoside	Tannins	C21H18O13	477.07	315.01	478.075	[M-H]-	3	-	-	33406.3	58978.3	86967.8	95720.8
Wayn005368	3,3'-Di-O-Methylellagic acid 4'-glucoside	Tannins	C22H20O13	491.084	329.032	492.09	[M-H]-	3	51803-68-0	-	35151.9	51489.4	53275.3	63443.6
pmn001636	Chebuloyl neochebuloylgalloylglucose	Tannins	C41H34O29	989.11	337	990.119	[M-H]-	3	-	-	1442.93	11809.1	20704.7	19363.2
Hmdn001667	Ellagic acid-4-O-glucoside	Tannins	C20H16O13	463.05	300.99	464.059	[M-H]-	3	-	-	29746.1	24280.8	28413.6	6335.02
pmb0786	D-Glucosamine	Saccharides	C6H13NO5	180.09	163.06	179.079	[M+H]+	3	3416-24-8	C00329	103911	90255.8	102539	90075.4
pma0134	D-Threose	Saccharides	C4H8O4	121.05	93.06	120.042	[M+H]+	3	95-43-2	C06463	161385	243660	188569	148085
mws2608	N-Acetyl-D-galactosamine	Saccharides	C8H15NO6	222.1	84.05	221.09	[M+H]+	3	1811-31-0	C01132	2.05327e+06	2.04304e+06	2.02838e+06	1.82184e+06
Zkep00434	Turanose	Saccharides	C12H22O11	365.11	203.05	342.116	[M+Na]+	2	547-25-1	C19636	1.41925e+06	2.561e+06	1.55615e+06	1.37936e+06
Lmfp000418	Trehalosamine	Saccharides	C12H23NO10	342.14	162.07	341.132	[M+H]+	3	-	-	1015.47	1015.47	6347.7	9955.08
mws1090	D-Glucose-1-phosphate*	Saccharides	C6H13O9P	259.022	96.9696	260.03	[M-H]-	1	59-56-3	C00103	1.42519e+06	1.17487e+06	675540	172983
Zbkn000353	myo-Inositol 5-phosphate*	Saccharides	C6H13O9P	259.02	96.97	260.03	[M-H]-	1	-	C06155	1.42519e+06	1.17487e+06	675540	172983
MWS2442	D-Fructose 6-Phosphate*	Saccharides	C6H13O9P	259.02	96.97	260.03	[M-H]-	1	643-13-0	C00085	2.44207e+06	1.89012e+06	1.21381e+06	284254
mws0866	D-Glucose 6-phosphate*	Saccharides	C6H13O9P	259.022	96.9696	260.03	[M-H]-	1	56-73-5	C00092	2.44207e+06	1.89012e+06	1.21381e+06	284254
Zmpn000199	D-Galactaric acid	Saccharides	C6H10O8	209.03	85.03	210.038	[M-H]-	1	526-99-8	C00879	505328	552956	683028	827834
Zmyn000108	D-Saccharic acid	Saccharides	C6H10O8	209.03	85.03	210.038	[M-H]-	1	87-73-0	C00818	738526	944210	978468	1.29271e+06
Hmcn000192	Sedoheptulose	Saccharides	C7H14O7	209.07	59.01	210.074	[M-H]-	3	3019-74-7	C02076	323290	319522	349116	428051
Sasn000277	D-inositol-4-phosphate	Saccharides	C6H13O9P	259.02	78.96	260.03	[M-H]-	1	142760-33-6	C03546	835956	569927	504735	312550
pma6455	Ribulose-5-phosphate	Saccharides	C5H11O8P	229.01	96.97	230.019	[M-H]-	3	4151-19-3	C00199	24486.6	37966.4	37960.8	36208.9
mws1080	Galactinol	Saccharides	C12H22O11	341.11	179.06	342.116	[M-H]-	1	3687-64-7	C01235	5.80723e+06	5.62116e+06	7.06708e+06	6.09338e+06
mws1333	Melibiose	Saccharides	C12H22O11	341.11	113.02	342.116	[M-H]-	1	585-99-9	C05402	2.25234e+06	2.04198e+06	2.85409e+06	2.56173e+06
Lmmn000214	Solatriose	Saccharides	C18H32O15	487.17	341.11	488.174	[M-H]-	3	528-40-5	-	1.19559e+06	866304	1.18565e+06	1.39232e+06
MWSmce165	L-Fucitol	Saccharides	C6H14O5	165.08	59.02	166.084	[M-H]-	3	13074-06-1	-	82917.9	95192.4	102846	153629
mws0889	D-Threonic Acid	Saccharides	C4H8O5	135.03	75.01	136.037	[M-H]-	1	3909-12-4	C21649	130996	149671	170690	195277
pmf0138	D-Mannose*	Saccharides	C6H12O6	179.06	59.01	180.063	[M-H]-	1	3458-28-4	C00159	63532.1	71297.9	77245.7	65098.8
mws0344	D-Xylonic acid*	Saccharides	C5H10O6	165.04	75.01	166.048	[M-H]-	1	526-91-0	C00502	1.27952e+06	1.4504e+06	1.55819e+06	1.65535e+06
Zbbn008607	3,3'-Di-Octanoyl sucrose	Saccharides	C28H50O13	653.34	341.11	594.325	[M+CH3COOH-H]-	2	-	-	34072.8	71360.3	111008	116876
pme3163	D-Sedoheptuiose 7-phosphate	Saccharides	C7H15O10P	289.03	96.97	290.04	[M-H]-	3	2646-35-7	-	605968	496256	535395	446952
mws2104	D-Pinitol*	Saccharides	C7H14O6	193.07	59.01	194.079	[M-H]-	3	10284-63-6	C03844	72949.4	114047	171766	77799.5
Wdzn000513	methyl alpha-D-fructofuranoside*	Saccharides	C7H14O6	193.07	59.01	194.079	[M-H]-	3	-	-	72949.4	114047	171766	77799.5
Lmxn000398	D-Lactose*	Saccharides	C12H22O11	341.109	89.0243	342.116	[M-H]-	1	63-42-3	C01970	4.1388e+06	4.59423e+06	4.83569e+06	3.57264e+06
Lmsn000381	D-Maltose*	Saccharides	C12H22O11	341.109	89.0244	342.116	[M-H]-	1	69-79-4	C01971	4.1388e+06	4.59423e+06	4.83569e+06	3.57264e+06
mws5038	Isomaltulose*	Saccharides	C12H22O11	341.11	89.02	342.116	[M-H]-	1	13718-94-0	C01742	4.1388e+06	4.59423e+06	4.83569e+06	3.57264e+06
Lcfn121077	1,3,4,5,6,7,8-heptahydroxyoctan-2-one*	Saccharides	C8H16O8	239.08	59.01	240.084	[M-H]-	1	-	-	113358	125856	155684	146892
Walbn00312	Octose*	Saccharides	C8H16O8	239.08	59.01	240.084	[M-H]-	1	6291-04-9	-	113358	125856	155684	146892
pmf0139	D-Galactose*	Saccharides	C6H12O6	179.06	59.01	180.063	[M-H]-	1	59-23-4	C00124	98072.3	93387.9	113108	106131
Wafn003987	Decanoyl arabinosylglucoside	Saccharides	C21H38O11	525.26	333.19	466.241	[M+CH3COOH-H]-	2	-	-	89811.6	131462	116939	136703
Wasyqn0366	D-Arabinoic acid*	Saccharides	C5H10O6	165.04	75.01	166.048	[M-H]-	1	32609-14-6	C00878	599028	670583	677378	897627
pme0519	D-Sucrose*	Saccharides	C12H22O11	341.11	119.03	342.116	[M-H]-	1	57-50-1	C00089	4.21279e+06	3.69743e+06	4.3843e+06	3.30845e+06
mws0264	D-Trehalose*	Saccharides	C12H22O11	341.11	119.03	342.116	[M-H]-	1	99-20-7	C01083	4.21279e+06	3.69743e+06	4.3843e+06	3.30845e+06
pme0516	Inositol	Saccharides	C6H12O6	179.06	87.01	180.063	[M-H]-	1	87-89-8	C00137	213253	230203	280773	250068
mws1089	Sucrose-6-phosphate	Saccharides	C12H23O14P	421.08	241.01	422.082	[M-H]-	3	-	-	37101.3	61715.1	79169.5	219363
mws2523	Trehalose 6-phosphate	Saccharides	C12H23O14P	421.08	241.01	422.082	[M-H]-	1	4484-88-2	C00689	37101.3	61715.1	79169.5	219363
mws1189	D-Galacturonic acid*	Saccharides	C6H10O7	193.04	72.99	194.043	[M-H]-	3	685-73-4	C00333	34185.7	40088	51093.6	26577.3
pme3705	D-Glucoronic acid*	Saccharides	C6H10O7	193.04	72.99	194.043	[M-H]-	3	6556-12-3	C00191	34185.7	40088	51093.6	26577.3
Lmqn000432	1-(sn-Glycero-3-phospho)-1D-myo-inositol	Saccharides	C9H19O11P	333.06	333.06	334.067	[M-H]-	2	-	-	309631	458783	495961	509673
mws1164	D-Fructose*	Saccharides	C6H12O6	179.06	59.01	180.063	[M-H]-	1	57-48-7	C05003	72225	103276	88714.3	113662
mws4170	D-Glucose*	Saccharides	C6H12O6	179.056	59.0139	180.063	[M-H]-	1	50-99-7	C00031	72225	103276	88714.3	113662
Zamn00402	sorbose*	Saccharides	C6H12O6	179.056	59.0139	180.063	[M-H]-	1	3615-56-3	C01452	72225	103276	88714.3	113662
MWSmce576	L-Glucose*	Saccharides	C6H12O6	179.056	59.0141	180.063	[M-H]-	1	921-60-8	-	87053.1	90687.5	99100.7	111524
pme0534	Gluconic acid	Saccharides	C6H12O7	195.05	75.01	196.058	[M-H]-	1	526-95-4	C00257	974799	2.09708e+06	2.00943e+06	1.89374e+06
Zmyn000230	2-Dehydro-3-deoxy-L-arabinonate	Saccharides	C5H8O5	147.03	57.03	148.037	[M-H]-	3	-	C00684	55313.4	57693.6	67231.4	88634.1
MWSmce203	D-Cellobiose	Saccharides	C12H22O11	341.12	73.03	342.116	[M-H]-	1	528-50-7	-	192229	131793	139986	132554
ML10171848	D-Arabinono-1,4-lactone	Saccharides	C5H8O5	147.03	85.03	148.037	[M-H]-	3	2782-09-4	C00652	76834.3	85850.3	83490.7	93419.4
Lmbn000198	3-Dehydro-L-Threonic Acid	Saccharides	C4H6O5	133.01	71.01	134.022	[M-H]-	1	-	C03064	1.54433e+07	1.8346e+07	1.78174e+07	1.85745e+07
pme0500	D-Melezitose	Saccharides	C18H32O16	503.16	323.1	504.169	[M-H]-	1	597-12-6	C08243	135184	78401.8	81516.5	107686
Sasn000615	lactobionic acid	Saccharides	C12H22O12	357.1	75.01	358.111	[M-H]-	2	96-82-2	-	4891.03	11884.6	13292.2	13945.1
mws1589	D-Panose*	Saccharides	C18H32O16	503.16	179.06	504.169	[M-H]-	1	33401-87-5	C00713	52872	75408.1	63413.9	65648.4
pme2125	Raffinose*	Saccharides	C18H32O16	503.162	179.055	504.169	[M-H]-	1	512-69-6	C00492	52872	75408.1	63413.9	65648.4
Wcsn000472	Laminaran	Saccharides	C18H32O16	503.16	113.02	504.169	[M-H]-	1	9008-22-4	-	35820.5	28617.7	24371.5	52991.8
Zmyn000083	D-Glucose 1,6-bisphosphate	Saccharides	C6H14O12P2	338.99	78.96	339.996	[M-H]-	3	10139-18-1	C01231	8407.96	9787.64	11653	921.696
Zmpn000095	Sorbitol-6-phosphate	Saccharides	C6H15O9P	261.04	78.96	262.045	[M-H]-	3	20479-58-7	C01096	12134.2	12158.1	10651.2	4463.19
mws0214	D-Sorbitol	Saccharides	C6H14O6	181.07	71.01	182.079	[M-H]-	3	50-70-4	C00794	19192.1	27507.5	31953.8	17371.4
Wafn002902	Octanoyl arabinosylglucoside	Saccharides	C19H34O11	497.22	305.16	438.21	[M+CH3COOH-H]-	1	-	-	29166.6	33360.7	31890.1	34609.6
pmb3079	N-Acetyl-D-glucosamine-1-phosphate	Saccharides	C8H16NO9P	300.05	96.97	301.056	[M-H]-	3	6866-69-9	C04256	15845.7	15329.7	8990.9	991.874
MWSslk235	Allitol	Saccharides	C6H14O6	181.07	59.01	182.079	[M-H]-	3	488-44-8	-	18827	17118.5	22250.1	19211.5
mws4175	D-Glucurono-6,3-lactone	Saccharides	C6H8O6	175.02	85.03	176.032	[M-H]-	3	32449-92-6	C02670	11052.5	972.333	3885.05	32024.6
MWSmce486	Manninotriose	Saccharides	C18H32O16	503.16	383.12	504.169	[M-H]-	1	13382-86-0	C05404	1966.64	569.6	2918.92	2771.69
MWS0559	1,6-anhydro-β-D-glucose	Saccharides	C6H10O5	161.05	71.01	162.053	[M-H]-	1	498-07-7	-	2170.72	2170.72	5065.02	2170.72
Lcfp121039	Hexaethyleneglycol	Others	C12H26O7	283.17	89.06	282.168	[M+H]+	2	2615-15-8	-	570415	556946	493121	407520
Walbp07454	3-Hydrocinnamyl-6-CinnamylGlucose	Others	C24H30O6	415.21	119.09	414.204	[M+H]+	1	-	-	1.82207e+07	1.92442e+07	1.90127e+07	1.7083e+07
Wacyp04090	Phenylethyl Primeveroside	Others	C19H28O10	434.2	163.06	416.168	[M+NH4]+	1	-	-	245291	305732	250456	187100
Sasp003889	Decaethylene glycol	Others	C20H42O11	476.31	459.28	458.273	[M+NH4]+	2	5579-66-8	-	268173	294295	298880	255776
WaTKp01218	2-(2-Ethynyl-2,4-cyclopentadien-1-ylidene)ethenol	Others	C9H6O	131.05	103.05	130.042	[M+H]+	1	393561-91-6	-	363464	424545	113080	355407
Lhhp005648	3,4-Methylenedioxy cinnamyl alcohol*	Others	C10H10O3	179.07	91.05	178.063	[M+H]+	1	17581-86-1	-	14514.3	30795.3	44864.5	63480.9
Lazn002744	C-Veratroylglycol	Others	C10H12O5	211.06	148.02	212.069	[M-H]-	1	168293-10-5	-	203154	335796	798463	1.1663e+06
Walbn02566	Vanillyl glycol 3-O-(4''-O-arabinosyl)rhamnoside	Others	C21H32O12	475.18	179.07	476.189	[M-H]-	1	-	-	971644	990948	1.13929e+06	758385
pmf0174	1-Decanol*	Others	C10H22O	157.16	157.16	158.167	[M-H]-	3	112-30-1	C01633	602320	670397	641383	871131
pmf0175	2-Decanol*	Others	C10H22O	157.16	157.16	158.167	[M-H]-	3	1120-06-5	-	961487	1.17695e+06	1.29786e+06	1.21684e+06
Waptn01665	2,3-Butanediol apiosylglucoside	Others	C15H28O11	443.18	251.11	384.163	[M+CH3COO]-	1	-	-	133083	105708	123818	120725
Wafn004433	1-Hexanol arabinosylglucoside	Others	C17H32O10	455.21	263.15	396.2	[M+CH3COOH-H]-	1	-	-	477327	504425	544644	459574
Waptn03150	Benzyl alcohol xylopyranosyl-(1-6)-glucopyranoside*	Others	C18H26O10	461.16	269.1	402.153	[M+CH3COO]-	1	-	-	1.88008e+06	2.30645e+06	2.31376e+06	2.03757e+06
Waptn03329	Benzyl 6-O-beta-D-apiofuranosyl-beta-D-glucoside*	Others	C18H26O10	461.17	269.1	402.153	[M+CH3COO]-	1	115009-57-9	-	1.89144e+06	2.18677e+06	2.24261e+06	2.03064e+06
Zmtn001661	Vanilloloside	Others	C14H20O8	315.11	153.02	316.116	[M-H]-	2	74950-96-2	-	1.1784e+06	1.25708e+06	1.13149e+06	1.66931e+06
Lmzn001983	D-Threo-guaiacylglycerol-7-O-β-D-glucoside	Others	C16H24O10	375.13	135.05	376.137	[M-H]-	1	-	-	12056.6	17744.2	24522.8	26601.8
Labn004625	2-Phenylethyl beta-primeveroside	Others	C19H28O10	415.16	89.02	416.168	[M-H]-	1	129932-48-5	-	216193	258606	187825	252468
Wacyn03531	2-[4-(3-Hydroxypropyl)-2-methoxyphenoxy]-1,3-propanediol 1-glucoside	Others	C19H30O10	477.2	181.09	418.184	[M+CH3COO]-	1	-	-	327581	291596	295195	294977
Wamxn05520	1-Octen-3-Yl Primeveroside	Others	C19H34O10	481.23	289.17	422.215	[M+CH3COO]-	3	-	-	17579.1	20465	24672.9	25104.1
Wafn005121	1-Octen-3-Ol-3-O-Beta-D-Xylopyranosyl(1→6)-Beta-D-Glucopyranoside	Others	C19H34O10	421.21	289.16	422.215	[M-H]-	3	-	C17614	17564.2	21685.1	18511.8	20438.4
Sakn002857	3,4-Dihydroxyphenethyl alcohol-8-O-[β-D-apinosyl(1→3)]-β-D-glucoside	Others	C19H28O12	447.15	315.11	448.158	[M-H]-	2	-	-	480859	770162	630447	498896
Jmwn002057	2-(3-β-D-glucopyranosyloxy-4-hydroxyphenyl)ethanol-1-O-β-D-glucopyranoside	Others	C20H30O13	477.16	315.11	478.169	[M-H]-	2	-	-	72660.1	103076	94913.8	94998.2
mws0093	Coniferyl alcohol	Others	C10H12O3	179.07	146.04	180.079	[M-H]-	3	458-35-5	C00590	16515.8	108288	214293	41299.9
Wafn003429	3-Methylbutyl 6-O-(alpha-L-arabinopyranosyl)-beta-D-glucopyranoside	Others	C16H30O10	441.2	249.13	382.184	[M+CH3COOH-H]-	1	-	-	9.10694e+06	8.42746e+06	9.01704e+06	9.00459e+06
Smnn002694	Osmanthuside H[2-(4-Hydroxyphenyl)ethyl-β-D-apiosyl-(1→6)-β-D-glucoside]	Others	C19H28O11	431.15	149.05	432.163	[M-H]-	3	149155-70-4	-	68669.3	72518.8	69395.1	79638.8
mws0853	Sinapyl alcohol	Others	C11H14O4	209.08	179.07	210.089	[M-H]-	3	537-33-7	C02325	40185.5	28934.6	41145.9	42416.7
Jmwn002172	3,4-dihydroxyphenylethanol-β-D-glucopyranoside	Others	C14H20O8	315.11	135.04	316.116	[M-H]-	3	-	-	28761.1	34192.6	39134.7	53979.7
Labn003679	(E)-caffeyl alcohol 4-O-β-D-glucopyranoside	Others	C15H20O8	327.11	147.05	328.116	[M-H]-	3	-	-	17595.3	12413.9	17045.7	18420.3
Hmsn002272	Demethyl coniferin	Others	C15H20O8	327.11	165.05	328.116	[M-H]-	2	-	-	1808.89	4220.74	1808.89	42223
Lchp000221	(Z)-3-Ethylidene-7-hydroxy-6-methoxyphthalide	Others	C11H10O4	207.06	91.05	206.058	[M+H]+	1	-	-	570656	595269	679725	613420
Zkep143812	6-Deoxy-6-sulfoglucono-1,5-lactone	Others	C6H10O8S	243.02	225.01	242.01	[M+H]+	1	-	C21064	3.83527e+06	4.61677e+06	3.38945e+06	3.55251e+06
Zmcp102203	Senkyunolide M*	Others	C16H22O4	279.16	149.024	278.152	[M+H]+	3	146986-60-9	-	1.11658e+07	1.12547e+07	1.11933e+07	1.43561e+07
Zbzp011453	Des-O-Methyllasiodiplodin*	Others	C16H22O4	279.16	149.03	278.152	[M+H]+	3	32885-82-8	-	6.71666e+06	8.83395e+06	8.31836e+06	8.90341e+06
Zmcp102202	Senkyunolide C*	Others	C12H12O3	205.09	149.02	204.079	[M+H]+	1	-	-	134601	151680	145055	140758
MWSmce412	Senkyunolide A	Others	C12H16O2	193.12	91.06	192.115	[M+H]+	3	63038-10-8	C17853	150723	156710	107376	109035
pmp000251	E-6,7-Dihydroxydihydroligustilide	Others	C12H16O4	207.1	119.09	224.105	[M-H2O+H]+	2	-	-	398404	401949	429357	445390
Zmwp006493	8-Hydroxylindestenolide	Others	C15H18O3	247.13	201.13	246.126	[M+H]+	3	-	-	206994	165127	170163	85801.8
pmb0128	δ-Tridecalactone	Others	C13H24O2	213.18	81.07	212.178	[M+H]+	3	7370-92-5	-	42650.2	32074.8	36698.2	28632.2
Lmmn006306	Machilusolide D	Others	C18H30O3	293.21	293.21	294.219	[M-H]-	3	-	-	596126	3.47785e+06	3.9154e+06	1.05189e+07
Zmhn001420	5,7-Dihydroxy-1(3H)-isobenzofuranone	Others	C8H6O4	165.02	121.03	166.027	[M-H]-	1	27979-58-4	-	182141	170498	218167	257431
zjgp122323	4-O-acetyl-3-O-caffeoyl-2-C-methyl-D-erythronate	Others	C16H18O9	355.1	163.04	354.095	[M+H]+	3	-	-	1.95959e+06	4.59974e+06	1.21516e+07	1.23508e+07
Zmsp002859	Comolactone A	Others	C9H14O3	193.09	105.07	170.094	[M+Na]+	3	-	-	1.14861e+06	1.47467e+06	1.17332e+06	1.23826e+06
Safp004630	5,7-Dimethoxychromone	Others	C11H10O4	207.06	119.05	206.058	[M+H]+	2	59887-91-1	-	236124	267449	284864	251303
Layp003558	3,4,5-Trimethoxyphenol-1-O-β-D-glucoside	Others	C15H22O9	347.13	185.08	346.126	[M+H]+	3	-	-	177439	175922	188771	166193
Zamp003418	Paeonoside	Others	C15H20O8	329.12	167.07	328.116	[M+H]+	3	20309-70-0	C10717	73240.8	112785	77723.1	98657.7
Zbkp003623	6-Tuliposide B	Others	C11H18O9	295.1	115.04	294.095	[M+H]+	3	-	C21186	90126.2	101079	82563.1	101900
Safp017918	(diphenylphosphoroso)benzene	Others	C18H15OP	279.09	201.05	278.086	[M+H]+	2	791-28-6	-	194736	136529	139492	141796
HX1349	dihydro-4-hydroxy-5-hydroxymethyl-2(3H)-furanone	Others	C5H8O4	133.05	69.04	132.042	[M+H]+	3	-	-	58798.8	47033.6	48486.7	50822.9
Safp001631	Maltol 6'-O-β-D-apiofuranosyl-β-D-glucopyranoside	Others	C17H24O12	421.13	127.04	420.127	[M+H]+	3	-	-	2.95851e+06	3.22848e+06	2.9788e+06	2.75449e+06
pmb0764	4-Methyl-5-thiazoleethanol	Others	C6H9NOS	144.05	113.03	143.041	[M+H]+	3	137-00-8	C04294	38362.1	39494.2	35497.6	44251.7
Wcfp001236	Leucol	Others	C9H7N	130.06	103.05	129.058	[M+H]+	2	91-22-5	C06413	323054	459571	347595	406978
Wcsp009602	(5E,9E)-6,10,14-trimethylpentadeca-5,9,13-triene-2,12-dione	Others	C18H28O2	277.22	107.08	276.209	[M+H]+	3	-	-	13230.4	27580.9	27250.1	63349.6
Zmsp009001	2-hydroxy-3-{[3,4,5-trihydroxy-6-({[3,4,5-trihydroxy-6-(hydroxymethyl)oxan-2-yl]oxy}methyl)oxan-2-yl]oxy}propyl octadeca-9,12-dienoate	Others	C33H58O14	679.39	263.24	678.383	[M+H]+	3	-	-	222925	273011	79724.8	83684.2
Wcgp010223	3-(Cyclohexen-1-yl)-2-hydroxy-4a,5-dimethyl-2,3,4,5,6,7,8,8a-octahydronaphthalen-1-one	Others	C18H28O2	277.22	93.07	276.209	[M+H]+	3	-	-	152945	504225	740361	2.25052e+06
pme2828	4-Nitrophenol	Others	C6H5NO3	140.03	98.96	139.027	[M+H]+	3	100-02-7	C00870	625470	630201	586754	575788
Lsmp010410	Ethyl 1,4-di-O-caffeoylquinate	Others	C27H28O12	545.16	163.04	544.158	[M+H]+	3	-	-	88348.1	141387	125852	96531.1
Wagp006039	2-Hexylphosphoric Acid	Others	C6H15O4P	183.08	98.98	182.071	[M+H]+	3	-	-	309601	338649	270047	281401
Safp012802	Tuliposide B	Others	C11H18O9	295.1	73.03	294.095	[M+H]+	3	19870-33-8	C08570	407552	361556	368675	504700
Lmjp101403	3ξ-(1ξ-Hydroxyethyl)-7-hydroxy-1-isobenzofuranone	Others	C10H10O4	195.07	117.03	194.058	[M+H]+	3	-	-	348258	547378	1.33493e+06	1.50582e+06
Wacyp11527	Tributyl acetylcitrate	Others	C20H34O8	403.23	129.02	402.225	[M+H]+	1	77-90-7	-	3.5023e+06	3.75405e+06	4.15302e+06	3.77069e+06
Lhhp102901	3-(α,4-Dihydroxy-3-methoxybenzyl)-4-(hydroxy-3-methoxybenzyl)	Others	C20H24O6	361.16	189.09	360.157	[M+H]+	2	-	-	151467	142490	130137	157135
Lcfp224172	Dipropyleneglycoldibenzoate	Others	C20H22O5	343.15	163.08	342.147	[M+H]+	1	20109-39-1	-	3.72272e+06	3.8573e+06	3.87068e+06	3.67369e+06
Lssp210188	(7'R)-7'-Hydroxylariciresinol	Others	C20H24O7	377.16	163.08	376.152	[M+H]+	3	-	-	32720.4	67870.2	78887.4	119803
Hmcp006831	Piscidionl A	Others	C30H50O4	475.38	439.35	474.371	[M+H]+	3	-	-	62363	97677.9	80340.3	79780
Wcdp001953	2-methyl-1-nitronaphthalene	Others	C11H9NO2	188.07	118.07	187.063	[M+H]+	1	881-03-8	-	164063	356364	225412	353568
Zahp011689	2,2-dimethylchromene-6-carboxylic acid*	Others	C12H12O3	205.09	149.02	204.079	[M+H]+	1	34818-56-9	-	141046	160191	128294	158042
Wcdp004275	Lauramine oxide	Others	C14H31NO	230.25	57.07	229.241	[M+H]+	2	1643-20-5	-	46058.8	32304.3	37304.7	44905.5
Latp011219	3,5-Dimethyl-2,3-dihydrobenzofuran	Others	C10H12O	149.1	121.06	148.088	[M+H]+	3	-	-	269352	322107	323056	373443
Wcdp005264	Tetradecasphinganine	Others	C14H31NO2	246.24	88.08	245.236	[M+H]+	1	-	-	208062	163197	165457	152707
Wcdp006912	Lauryldiethanolamine	Others	C16H35NO2	274.28	88.08	273.267	[M+H]+	1	1541-67-9	-	6.97378e+06	5.90769e+06	6.36126e+06	5.89115e+06
Lhhp120812	Methylillicinone F*	Others	C16H22O4	279.158	149.023	278.152	[M+H]+	3	-	-	6.71666e+06	8.83395e+06	8.31836e+06	8.90341e+06
MWSmce294	Elemicin	Others	C12H16O3	209.11	153.05	208.11	[M+H]+	3	487-11-6	C10451	32233.4	30035.2	27073.9	33147.3
Yshj000013	4,6-dimethoxy-2-methoxyphenyl-1-O-beta-D-glucopyranoside	Others	C13H18O9	319.1	125.02	318.095	[M+H]+	3	-	-	24542.6	31370.7	32402.6	36373.7
Wasyqp2711	2-(Hydroxymethyl)Cyclohexa-2,5-Diene-1,4-Dione	Others	C7H6O3	139.04	121.03	138.032	[M+H]+	1	644-17-7	-	343396	308222	465974	379470
Lhmp110119	Magnostellin D	Others	C20H24O6	361.16	161.06	360.157	[M+H]+	3	-	-	149573	106696	128441	111476
Safp003571	5-Formylbenzofuran	Others	C9H6O2	147.04	91.05	146.037	[M+H]+	2	10035-16-2	-	993508	2.17258e+06	3.45525e+06	3.03151e+06
Wcdp010708	Octadeca-2,9,12,15-tetraen-1-ol	Others	C18H30O	263.24	81.07	262.23	[M+H]+	1	-	-	29109.7	23427	29671.3	134165
Zmcp102602	Bupleurynol	Others	C17H22O	243.17	91.05	242.167	[M+H]+	2	-	-	34713	135390	130144	109600
Lmbp000728	(S)-2-Phenyloxirane	Others	C8H8O	121.06	77.04	120.058	[M+H]+	3	20780-54-5	C20782	850982	1.01807e+06	324354	964712
Lcfp025530	Maltol-glucoside	Others	C12H16O8	289.09	127.04	288.084	[M+H]+	3	-	-	257959	313675	292574	216806
HX1348	2-hydroxymethyl-D-ribono-γ-lactone	Others	C5H8O4	133.05	69.03	132.042	[M+H]+	3	-	-	33893.1	38558.9	39248.1	32174.9
Zmsp009398	2-hydroxy-3-{[(2r,3r,4s,5r,6r)-3,4,5-trihydroxy-6-({[(2s,3r,4s,5r,6r)-3,4,5-trihydroxy-6-(hydroxymethyl)oxan-2-yl]oxy}methyl)oxan-2-yl]oxy}propyl hexadecanoate	Others	C31H58O14	655.38	313.27	654.383	[M+H]+	3	-	-	15286.6	13125.3	12194.9	40231.9
zjgp122315	4-O-(6''-P-coumaroyl-β-D-glucopyranosyl)-P-coumaric acid	Others	C24H24O10	473.14	147.04	472.137	[M+H]+	3	-	-	23422.8	44152.8	32821.4	43226.9
Lscp211209	neosedumoside I	Others	C19H30O8	387.2	207.14	386.194	[M+H]+	3	-	-	164492	174343	163517	131192
Lchp000219	3-ethyl-7-hydroxy-5,6-dimethoxyphthalide	Others	C12H14O5	239.09	147.04	238.084	[M+H]+	3	-	-	12704.6	25631.1	33070.1	31310.8
Yalp003420	2-(furan-2-ylmethyl)-5-methylfuran	Others	C10H10O2	163.07	103.05	162.068	[M+H]+	3	13678-51-8	-	494265	1.01163e+06	2.01031e+06	1.10106e+06
Wcgp010745	3-(4-hydroxycyclohex-1-en-1-yl)-4a,5-dimethyl-3,4,4a,5,6,8a-hexahydronaphthalen-1(2H)-one	Others	C18H26O2	275.2	149.1	274.193	[M+H]+	3	-	-	9437.71	22786.4	26574.5	47907.7
ZbWp001588	3-(((S)-1-carboxy-2-phenylethyl)amino)-2,5-dihydroxycyclopentane-1-carboxylic acid	Others	C15H19NO6	310.13	120.08	309.121	[M+H]+	1	-	-	61753.1	98218.6	54138.3	244702
Wcdp000970	acetophenone	Others	C8H8O	121.06	103.05	120.058	[M+H]+	3	98-86-2	C07113	15212	23059.9	26309.5	30989.9
Wdtp003761	[N-(4'-hydroxybenzyl)]pyroglutamate	Others	C14H17NO4	264.12	246.11	263.116	[M+H]+	3	-	-	13085.9	33460.2	110115	135777
Zmbp102502	Baihuaqianhuoside	Others	C16H22O8	343.14	135.08	342.132	[M+H]+	3	-	-	46371.9	35632	22119	34246.8
Lskp211268	3-Ethyl-7-hydroxyphthalide	Others	C10H10O3	179.07	119.05	178.063	[M+H]+	3	-	-	15441	52382.5	106654	101256
zjgp122317	4-O-(2''-O-acetyl-6''-P-coumaroyl-β-D-glucopyranosyl)-P-coumaric acid	Others	C26H26O11	515.155	177.055	514.148	[M+H]+	3	-	-	2949.07	10987.2	16227.2	16853.9
Lssp210167	2α,5α,14β-Triacetoxy-10β-O-(B-D glucopyranosy)taxa-4(20),11-diene	Others	C32H48O12	625.32	463.27	624.315	[M+H]+	2	-	-	1023.13	1023.13	7422.38	59235.3
pmp000250	Z-6,7-Epoxyligustilide	Others	C12H14O3	189.09	105.07	206.094	[M-H2O+H]+	3	-	-	76701.9	128423	102259	91704
Wcdp011133	Linolenyl Alcohol	Others	C18H32O	265.25	69.07	264.245	[M+H]+	1	506-44-5	-	25297.3	1597.47	1597.47	1597.47
Wcgn008207	Aspidinol	Others	C12H16O4	223.1	179.11	224.105	[M-H]-	3	519-40-4	-	449706	479766	489900	582776
Safn004633	Ilicifolinoside B	Others	C19H32O8	447.23	387.2	388.21	[M+CH3COOH-H]-	3	-	-	101498	81940.5	88799.7	89790.8
Cmjn004337	Benzyl-(2''-O-xylosyl)glucoside	Others	C18H26O10	401.14	269.1	402.153	[M-H]-	2	-	-	150418	182295	171025	187268
Hmln003529	Benzyl β-primeveroside	Others	C18H26O10	401.15	269.11	402.153	[M-H]-	1	130622-31-0	-	145263	235705	203429	212770
Wchn003447	4-(3-Hydroxyphenyl)-4-(beta-D-glucopyranosyloxy)butyric acid	Others	C16H22O9	357.12	177.06	358.126	[M-H]-	1	-	-	69272	100249	168057	132492
Wcfn003424	Coumaroyl Quinic Acid	Others	C16H18O8	337.09	191.06	338.1	[M-H]-	3	-	-	3.61183e+06	1.13798e+07	1.77865e+07	1.62188e+07
Lmln010063	2,6-Di-tert-butylphenol	Others	C14H22O	205.16	189.13	206.167	[M-H]-	1	128-39-2	-	451997	459833	507853	513530
MWS1848	Phenyl acetate	Others	C8H8O2	135.05	92.03	136.052	[M-H]-	3	122-79-2	C00548	47611.6	34988.8	28415.8	67415.1
Walbn07906	2,6-Di-tert-butyl-4-hydroxymethylphenol	Others	C15H24O2	235.17	217.16	236.178	[M-H]-	1	88-26-6	-	59525.4	61329	64295.1	69945.3
Zjbn102208	Dactylorhin E	Others	C27H40O16	619.22	179.06	620.232	[M-H]-	2	-	-	260494	222670	158353	166720
Hmsn002598	Salirepin	Others	C13H18O8	301.09	139.04	302.1	[M-H]-	3	26652-12-0	-	44833	44885.3	43724.9	51527
Wasn000410	sn-glycero-3-phospho-(1'-sn-glycerol)	Others	C6H15O8P	245.04	153	246.05	[M-H]-	3	-	-	111857	159648	262069	169911
Wafn004288	7-Hydroxy-3,7-Dimethyl-2-Octenyl 6-O-Alpha-L-Arabinofuranosyl-Beta-D-Glucopyranoside	Others	C21H38O11	525.25	333.19	466.241	[M+CH3COOH-H]-	1	-	-	115931	139182	115718	128187
Lmln001856	5,7-Dihydroxy-4-oxo-2-(3,4,5-trihydroxyphenyl)-4H-chromen-3-yl-alloside	Others	C21H20O13	479.09	316.02	480.09	[M-H]-	3	-	-	11751.4	14104.5	21530.6	11603.7
Zmsn002206	Cornusoside A	Others	C16H24O10	375.13	153.06	376.137	[M-H]-	3	-	-	72066.1	101304	113904	110307
Lcfn121033	(3S,5R,6R,7E,9S)-megastigm-7-ene-3,5,6,9-tetrol3-(beta-D-glucopyranoside)	Others	C18H30O10	405.18	243.12	406.184	[M-H]-	3	-	-	202965	276084	252127	256194
ZbWn004461	2-(2-pent-4-enoxyethoxy)ethyl hydrogen sulfate	Others	C9H18O6S	253.07	96.96	254.082	[M-H]-	2	-	-	61565.9	59097.8	58296.6	67990.6
Safn005726	Creoside IV	Others	C17H32O10	455.21	395.19	396.2	[M+CH3COOH-H]-	3	-	-	655900	565765	646788	602714
Lmmn001294	Koaburaside	Others	C14H20O9	331.1	153.02	332.111	[M-H]-	1	41653-73-0	-	294542	472055	546312	520866
Ymjm000116	6-O-Acetylarbutin	Others	C14H18O8	313.09	151.04	314.1	[M-H]-	3	10338-88-2	-	35304.1	39837	35066.7	39602.7
ZbWn001978	butyl hydrogen sulfate	Others	C4H10O4S	153.02	96.96	154.03	[M-H]-	3	-	-	21688.3	16211.8	28715.1	23567.3
Wcsn011332	Ethyl (10Z,13Z)-hexadeca-10,13-dienoate	Others	C18H32O2	279.23	261.23	280.24	[M-H]-	1	-	-	4586.69	5194.8	5802.12	18532.5
Safn011802	Dihydromonacolin L acid	Others	C19H32O4	323.22	305.21	324.23	[M-H]-	3	-	C20851	68601.6	10223.9	35232.2	12899.4
Zmxn110201	2,6-Dimethoxy-4-hydroxyphenol-1-O-ß-D-glucopyranoside	Others	C14H20O9	331.1	108.02	332.111	[M-H]-	3	-	-	22662.1	45197.9	59930.6	73455.1
Wchn004015	3-Hydroxy-1-(4'-hydroxy-3'-methoxyphenyl)-propan-1-one	Others	C10H12O4	195.07	150.03	196.074	[M-H]-	3	-	-	12886	21395.5	39534.2	107054
Wcsn009515	Methyl (2E,4E,9E)-5,9,13-trimethyltetradeca-2,4,9,12-tetraenoate	Others	C18H28O2	275.2	231.21	276.209	[M-H]-	3	-	-	520.626	3797.49	5347.2	11999.7
Ymjm000152	p-Hydroxypheny-β-D-allopyranoside	Others	C12H16O7	271.08	108.02	272.09	[M-H]-	1	-	-	9650.1	23928.2	24781.3	32379.1
Lmtn002324	Benzyl-(2''-O-glucosyl)glucoside	Others	C19H28O11	431.15	269.1	432.163	[M-H]-	3	76819-28-8	C17564	12081	20574.6	18479	14719.1
ZbWn005712	7-methyl-5,8-dioxodecyl hydrogen sulfate	Others	C11H20O6S	279.09	96.96	280.098	[M-H]-	3	-	-	27623.6	18093.6	27234.1	34794.8
MWSmce675	Arbutin	Others	C12H16O7	271.08	108.02	272.09	[M-H]-	1	497-76-7	C06186	9958	19688.2	22957.1	23796.9
Zbwn000086	1-(hydrosulfonylmethyl)cyclohexa-1,3-dien-5-yne	Others	C7H6O2S	153	78.96	154.009	[M-H]-	3	-	-	687.695	8021.75	12251.8	111468
Zapn012751	Cohumulone	Others	C20H28O5	347.19	235.07	348.194	[M-H]-	3	511-25-1	-	67996.7	17858.4	6978.18	38214.6
Wasn003141	Glucosyl 3,7-dimethylocta-2,6-diene-1,4,8-trio	Others	C16H28O8	407.19	185.12	348.178	[M+CH3COOH-H]-	3	-	-	17403	11112.5	18467.2	12025
Wasn002394	Glucosyl 2,6-dimethyl-8-oxoocta-2,6-dienoic acid	Others	C16H24O8	403.16	181.09	344.147	[M+CH3COOH-H]-	2	-	-	6317.73	9747.77	25630.9	17427.3
Wchn003892	Juglanoside E	Others	C16H20O9	355.11	193.05	356.111	[M-H]-	3	-	-	44638.6	66793.8	69707.4	91337.7
Lmmn003088	2,6-Dimethoxyhydroquinone-1-O-glucoside	Others	C14H20O9	331.1	127.04	332.111	[M-H]-	3	-	-	1086.76	1086.76	1086.76	1086.76
WaTKp22296	8-phenyloct-7-enal	Others	C14H18O	203.14	105.07	202.136	[M+H]+	3	-	-	391248	301319	208654	192118
MWSmce632	Vanillin acetate	Others	C10H10O4	195.06	93.03	194.058	[M+H]+	3	881-68-5	-	41896.6	50685.9	67874.7	246186
MWSmce040	Isovanillin	Others	C8H8O3	153.05	65.04	152.047	[M+H]+	3	621-59-0	-	470467	621043	502322	882805
Zahp007439	3,4-Methylenedioxycinnamaldehyde	Others	C10H8O3	177.05	149.02	176.047	[M+H]+	3	58095-77-5	-	71332.4	80522.2	66935.4	99937.9
Wcdp010180	9,11,13,15-Octadecatetraenal	Others	C18H28O	261.22	121.1	260.214	[M+H]+	3	148408-16-6	-	49814.8	63451.2	42478.9	47162.2
MWSCX017	4-hydroxyphenyl acrylaldehyde	Others	C9H8O3	165.05	119.05	164.047	[M+H]+	1	-	-	45685.2	919033	2.49949e+06	2.83253e+06
MWSmce704	5-Methyl-2-thiophenecarboxaldehyde	Others	C6H6OS	127.02	65.04	126.014	[M+H]+	3	13679-70-4	-	11702.5	13116.3	10779.2	12814.6
mws0009	Coniferaldehyde*	Others	C10H10O3	179.07	91.06	178.063	[M+H]+	1	20649-42-7	C02666	14514.3	30795.3	44864.5	63480.9
Wagp002530	2-Methoxy-1-benzofuran-5-carbaldehyde	Others	C10H8O3	177.06	117.03	176.047	[M+H]+	2	-	-	303732	1.79549e+06	2.25266e+06	2.32617e+06
MWS1844	2-Pentyl-3-phenyl-2-propenal	Others	C14H18O	203.14	129.07	202.136	[M+H]+	3	122-40-7	C12288	9415.95	6914.42	10147.7	5827.15
WaTKp01741	4-Ethynylbenzaldehyde	Others	C9H6O	131.05	103.05	130.042	[M+H]+	1	63697-96-1	-	396481	496066	121870	393574
Wamxn02395	Mycarose glucoside	Others	C13H24O9	323.14	59.01	324.142	[M-H]-	3	-	-	419859	684360	541224	642027
mws0628	4-Hydroxybenzaldehyde	Others	C7H6O2	121.03	92.03	122.037	[M-H]-	1	123-08-0	C00633	189578	263350	138457	365589
Laln002027	3,4-dihydroxybenzaldehyde-xylose-glucoside	Others	C18H24O12	431.12	137.02	432.127	[M-H]-	1	-	-	1.94313e+06	2.98432e+06	1.82589e+06	1.89919e+06
mws0458	Vanillin; 4-Hydroxy-3-Methoxybenzaldehyde	Others	C8H8O3	151.04	136.02	152.047	[M-H]-	3	121-33-5	C00755	647826	704469	697535	1.40443e+06
Hmgn001653	Protocatechualdehyde	Others	C7H6O3	137.02	93.04	138.032	[M-H]-	2	139-85-5	C16700	72889.4	834974	1.70846e+06	5.59926e+06
mws1350	Syringaldehyde; 4-Hydroxy-3,5-Dimethoxybenzaldehyde	Others	C9H10O4	181.05	151	182.058	[M-H]-	3	134-96-3	-	30794.7	37441.3	33203.1	73458.4
Lmbn005172	2,6-Dimethoxybenzaldehyde	Others	C9H10O3	165.06	119.05	166.063	[M-H]-	1	3392-97-0	-	2252.55	37824.1	96212.5	139005
Zmln000899	Syringaldehyde-4-O-glucoside	Others	C15H20O9	343.11	181.05	344.111	[M-H]-	3	-	-	2671.56	15221.6	17664.8	16410.7
Lmcp004714	6-Hydroxy-7-Methoxy-2-[2-(3'-Hydroxy-4'-Methoxyphenyl)Ethyl]Chromone	Others	C19H18O6	343.118	137.06	342.11	[M+H]+	3	-	-	22934.5	31132.6	32316.6	33234.6
Hmsp003093	3,7-Dihydroxychromen-4-one	Others	C9H6O4	179.03	77.04	178.027	[M+H]+	3	-	-	36662.1	50854.3	63201.3	41119.9
pmp000303	30-O-I-Butyrylhamaudol	Others	C19H22O6	347.15	205.05	346.142	[M+H]+	3	-	-	1090.18	7590.44	5796.1	14040.6
Lmcp006752	2-[2-(4-Methoxyphenyl)ethyl]chromone	Others	C18H16O3	281.12	121.06	280.11	[M+H]+	3	92911-82-5	C08485	3216.04	24096.6	19286	13750.7
Lmcp005089	6,8-Dihydroxy-2-[2-(4-methoxyphenyl)ethyl]chromone	Others	C18H16O5	313.107	121.065	312.1	[M+H]+	3	-	-	2637.4	5177.82	15899.4	33275.7
Lmbp007051	6-Hydroxy-2-[2-(3'-methoxy-4'-hydroxyphenylethyl)]chromone	Others	C18H16O5	313.11	137.06	312.1	[M+H]+	3	-	-	2310.31	13883.5	14400.4	30929.9
Latp003004	2-Methyl-5-acetonyl-7-hydroxychromone glucoside	Others	C19H22O9	395.13	233.08	394.126	[M+H]+	3	-	-	6912.36	10524.9	14799.9	13956.5
Lahn002816	xylosyl -5-hydroxychromone-7-O-β-D-glucoside	Others	C20H24O13	471.11	177.02	472.122	[M-H]-	3	-	-	30289.5	82617.7	46461.6	77246
WaTKp02403	2-Phenylcycloprop-2-en-1-one	Others	C9H6O	131.05	103.05	130.042	[M+H]+	1	-	-	712672	1.0138e+06	1.10492e+06	668482
mws1622	α-Cyperone	Others	C15H22O	219.17	111.12	218.167	[M+H]+	3	473-08-5	C17090	36183.9	44545.1	33479.9	33121.3
Wtmp010557	2-benzoyl-4-[(2r)-2-hydroxy-7-methyl-3-methylideneoct-6-en-1-yl]benzene-1,3,5-triol	Others	C23H26O5	383.19	327.12	382.178	[M+H]+	3	-	-	9472.03	14825.2	13439.1	16264.5
Lcfp093641	3beta-Hydroxysolanasconebeta-sophoroside	Others	C27H42O12	559.27	235.17	558.268	[M+H]+	3	-	-	193755	138019	187744	229508
Lmtp004146	Santalin	Others	C15H14O5	275.093	107.049	274.084	[M+H]+	3	7400-10-4	-	60006.5	38019.4	32687.5	100604
Wbsp000037	1-[3-(4-methyl-6-oxocyclohex-1-en-1-yl)propyl]pyrrolidin-2-one	Others	C14H21NO2	236.16	58.02	235.157	[M+H]+	3	-	-	774584	482247	850525	386076
Zmgp004718	1-(4-hydroxy-3-methoxyphenyl)-7-phenyl-3,5-diheptanone	Others	C20H22O4	327.16	137.06	326.152	[M+H]+	3	-	-	108444	148304	113914	144176
Zmgp004297	7-(4-Hydroxyphenyl)-1-phenyl-4-hepten-3-one	Others	C19H20O2	281.15	107.05	280.146	[M+H]+	3	100667-52-5	-	168123	195268	224981	214661
Zbjp002910	1,7-bis(4-hydroxy-3-methoxyphenyl)hept-6-ene-3-one	Others	C21H24O5	357.17	137.06	356.162	[M+H]+	3	-	-	76552.8	136748	166971	99886.3
MWSHC20102	3-Hydroxy-1-(4-Hydroxy-3-Methoxyphenyl)Propan-1-One	Others	C10H12O4	197.08	151.04	196.074	[M+H]+	3	2196-18-1	-	247388	365688	436881	520397
Zmgp004474	5-hydroxy-1,7-diphenyl-3-heptanone	Others	C19H22O2	283.17	117.07	282.162	[M+H]+	3	55836-43-6	-	10481.8	24415.3	30512.7	37216.3
pmp000604	Rubrofusarin-6-O-glucoside	Others	C21H22O10	435.13	273.07	434.121	[M+H]+	3	132922-80-6	-	1639.71	8951.72	12934.5	9623.03
Wbmp003302	Frambinone	Others	C10H12O2	165.09	91.05	164.084	[M+H]+	3	-	-	265034	313758	29041	307236
Wbtn002952	1-(β-D-Glucopyranosyl)-3-ethyl-4-methyl-1H-pyrrole-2,5-dione	Others	C13H19NO7	300.11	138.06	301.116	[M-H]-	3	-	-	440603	398615	468302	412215
MWSmce466	4-Hydroxyacetophenone	Others	C8H8O2	135.05	92.03	136.052	[M-H]-	3	99-93-4	C10700	50827.7	31056.6	39233	79412.3
pmb0789	Pyridoxine-5'-O-glucoside	Others	C14H21NO8	332.13	152.07	331.127	[M+H]+	3	-	C03996	2.13621e+06	2.74937e+06	1.86011e+06	1.91061e+06
mws0232	Riboflavin (Vitamin B2)	Others	C17H20N4O6	377.15	243.09	376.138	[M+H]+	1	83-88-5	C00255	42062.8	64278.3	108024	123059
Wahlp02159	D-Pantothenic Acid 4'-O-Beta-Glucoside	Others	C15H27NO10	382.17	220.12	381.163	[M+H]+	1	29588-37-2	-	2.63219e+06	3.67876e+06	2.79787e+06	2.4851e+06
pme2596	4-Pyridoxic acid	Others	C8H9NO4	184.06	148.04	183.053	[M+H]+	3	82-82-6	C00847	571723	515732	488338	403818
pme1383	Pyridoxine	Others	C8H11NO3	170.08	134.06	169.074	[M+H]+	1	65-23-6	C00314	133252	301725	604877	2.57459e+06
pmb0801	4-Pyridoxic acid-O-glucoside	Others	C14H19NO9	346.11	184.06	345.106	[M+H]+	3	-	-	43778.7	48727.3	36688.1	35481.9
MWSmce039	Isonicotinic acid	Others	C6H5NO2	124.04	80.05	123.032	[M+H]+	3	55-22-1	C07446	72923.6	132207	176619	995533
mws1337	D-Pantothenic Acid	Others	C9H17NO5	220.12	90.05	219.111	[M+H]+	1	79-83-4	C00864	5.93593e+06	6.81525e+06	5.58901e+06	3.99747e+06
Hmbp000679	Ginkgotoxin (4-Methoxypyridoxine)	Others	C9H13NO3	184.1	134.06	183.089	[M+H]+	3	1464-33-1	-	27119.3	24146.5	21966.1	20812.1
pma3101	Nicotinate D-ribonucleoside	Others	C11H14NO6+	256.08	124.04	256.082	[M]+	3	17720-18-2	C05841	219623	322815	324292	493339
pme0490	Nicotinic acid (Vitamin B3)	Others	C6H5NO2	124.04	78.03	123.032	[M+H]+	1	59-67-6	C00253	106011	143639	215336	754530
mws0133	Nicotinamide	Others	C6H6N2O	123.06	80.05	122.048	[M+H]+	1	98-92-0	C00153	2.59889e+06	2.65458e+06	2.0667e+06	7.56727e+06
pme1261	D-Panthenol	Others	C9H19NO4	206.14	76.08	205.131	[M+H]+	3	81-13-0	C05944	98543.2	121202	191810	72266.7
pmb0790	Pyridoxine-5'-O-diglucoside	Others	C20H31NO13	494.19	332.5	493.18	[M+H]+	1	-	-	12094.2	18415.1	16173	18193.7
MWSmce674	Phylloquinone (Vitamin K1)	Others	C31H46O2	451.36	89.06	450.35	[M+H]+	3	84-80-0	C02059	632.867	7576.14	6191.87	6748.16
pmb0803	Pyridoxine-5'-O-(6''-feruloyl)glucoside	Others	C24H29NO11	508.18	152.4	507.174	[M+H]+	3	-	-	1321.67	14574.6	3083.89	10526.7
Wasn000528	2-O-α-D-Glucopyranosyl-L-ascorbic acid	Others	C12H18O11	337.08	277.06	338.085	[M-H]-	3	129499-78-1	C18339	218477	175719	181245	212800
Wasn001007	Isoascorbic acid 2-O-glucoside	Others	C12H18O11	337.08	277.06	338.085	[M-H]-	3	-	-	77359.7	102317	86358.2	118413
mws0655	Pyridoxal-5'-phosphate	Others	C8H10NO6P	246.02	96.97	247.025	[M-H]-	3	54-47-7	C00018	199977	213874	250989	143422
Lmtp004915	3,5-Dihydroxy-3',4'-diacetoxylstilbene-3-O-glucoside	Others	C24H26O11	491.15	329.1	490.147	[M+H]+	3	-	-	28627.5	38382.9	35407.9	28786.8
Cmsp010137	Pinosylvin dimethyl ether	Others	C16H16O2	241.12	117.07	240.115	[M+H]+	3	-	-	216611	490517	801030	1.05949e+06
Zmhn001970	Piceid (3,4',5-Trihydroxystilbene-3-O-glucoside)	Others	C20H22O8	389.12	227.08	390.132	[M-H]-	3	27208-80-6	C10275	43733.3	47369.2	52980.2	54602.5
pmn001399	2,4,6,4'-Tetrahydroxy-stilbene-2-O-glucoside*	Others	C20H22O9	405.12	243.07	406.126	[M-H]-	3	-	-	189298	300510	238075	258237
Zmhn001746	Piceatannol-3'-O-glucoside*	Others	C20H22O9	405.12	243.07	406.126	[M-H]-	3	94356-26-0	-	194685	276226	252731	244107
Hmmn007137	Pinostilbene; 3,4'-dihydroxy-5-methoxystilbene	Others	C15H14O3	241.09	225.05	242.094	[M-H]-	3	42438-89-1	-	1.05403e+06	1.14855e+06	1.25973e+06	1.25093e+06
MWSslk062	4'-Methoxyresveratrol	Others	C15H14O3	241.09	225.06	242.094	[M-H]-	3	33626-08-3	-	1.03911e+06	1.15201e+06	1.15894e+06	1.33731e+06
Lmsp002548	Isoscopoletin-β-D-glucoside	Lignans and Coumarins	C16H18O9	355.1	163.04	354.095	[M+H]+	1	20186-29-2	-	2.14225e+06	4.95781e+06	1.48922e+07	1.27766e+07
HX1355	Boehmenan	Lignans and Coumarins	C40H40O12	713.26	177.05	712.252	[M+H]+	1	-	-	388063	364459	377782	416392
Yalp002838	4-methoxy-5-hydroxymethylcoumarin	Lignans and Coumarins	C11H10O4	207.07	91.05	206.058	[M+H]+	1	-	-	515721	523899	653816	552980
mad1424	Ditartaroyl-hydroxycoumarin	Lignans and Coumarins	C17H14O13	427.05	295.05	426.043	[M+H]+	3	-	-	134335	144173	156744	153345
Lmsp003655	Dehydrodiconiferyl alcohol-gamma'-O-glucoside*	Lignans and Coumarins	C26H32O11	521.2	131.05	520.194	[M+H]+	1	-	-	277566	391150	417031	253971
Zmcp001750	Eleutheroside B1	Lignans and Coumarins	C17H20O10	385.11	223.06	384.106	[M+H]+	3	16845-16-2	-	45672.1	41078.7	50986.9	57594.4
Lhmp121005	Symplocosin*	Lignans and Coumarins	C26H32O11	521.2	131.05	520.194	[M+H]+	1	-	-	429855	619954	761225	378436
MWSslk194	7-Hydroxy-4-methyl-8-nitrocoumarin	Lignans and Coumarins	C10H7NO5	222.04	148.05	221.032	[M+H]+	3	19037-69-5	-	35283.1	50308.1	50244.3	41505.6
pma6599	6-Hydroxymethylherniarin	Lignans and Coumarins	C11H10O4	207.07	85.03	206.058	[M+H]+	3	117597-79-2	-	368058	586724	452237	332461
MWSmce017	Daphnetin	Lignans and Coumarins	C9H6O4	179.03	133.026	178.027	[M+H]+	3	486-35-1	C03093	436030	644039	397979	464036
pmb1178	O-Feruloyl 7-hydroxycoumarin	Lignans and Coumarins	C19H14O6	339.09	177.05	338.079	[M+H]+	3	-	-	462122	492718	423745	196362
Lajp003792	Murrayacarpin A glucoside	Lignans and Coumarins	C17H20O9	369.12	177.05	368.11	[M+H]+	3	-	-	4.72824e+06	9.89727e+06	1.57426e+07	1.83752e+07
Lbhp011908	Caffeyl fraxin	Lignans and Coumarins	C25H24O13	533.13	163.04	532.122	[M+H]+	3	-	-	43579.9	113182	116737	122211
HX1280	4-methoxy machilin D	Lignans and Coumarins	C21H26O5	359.18	151.05	358.178	[M+H]+	2	-	-	16406.1	25558.8	22800	40000.3
MWSmce195	Dehydrodiisoeugenol*	Lignans and Coumarins	C20H22O4	327.15	188.08	326.152	[M+H]+	1	2680-81-1	C10650	134221	192919	142902	181577
Lcrp000359	Otobaphenol*	Lignans and Coumarins	C20H22O4	327.16	188.08	326.152	[M+H]+	1	10240-16-1	-	134221	192919	142902	181577
mws1076	Scoparone	Lignans and Coumarins	C11H10O4	207.07	151.08	206.058	[M+H]+	3	120-08-1	C09311	110528	133212	119942	148188
pmp000682	Matairesinol-4'-O-glucoside (Matairesinoside)	Lignans and Coumarins	C26H32O11	538.23	359.15	520.194	[M+NH4]+	3	23202-85-9	-	49669.3	60684.4	92712.3	98378.9
Lazn006152	Isoshonanin	Lignans and Coumarins	C20H22O5	343.15	105.03	342.147	[M+H]+	3	-	-	3.28191e+06	3.07058e+06	3.17305e+06	3.02111e+06
HX1371	(7S,8R)-dihydrodehydrodiconferyl alcohol	Lignans and Coumarins	C20H24O6	361.16	189.09	360.157	[M+H]+	1	-	-	142421	136751	113430	134745
HX1372	guaiacylglycerol-β-coniferyl ether	Lignans and Coumarins	C20H24O7	377.159	163.076	376.152	[M+H]+	1	-	-	32720.4	67870.2	78887.4	119803
Smrp005029	Licarin A	Lignans and Coumarins	C20H22O4	327.16	203.1	326.152	[M+H]+	3	23518-30-1	-	66397.5	77524.4	69483.9	84509
Lmmp003530	3,4-Divanillyltetrahydrofuran*	Lignans and Coumarins	C20H24O5	345.17	137.06	344.162	[M+H]+	2	34730-78-4	-	57217.9	110712	163608	200950
Waptp02742	5-Hydroxy-6-Methoxychromanon	Lignans and Coumarins	C10H10O4	195.06	117.03	194.057	[M+H]+	2	-	-	217894	403621	420552	474578
Lajp005150	Murraol glucoside	Lignans and Coumarins	C21H26O9	423.17	243.1	422.157	[M+H]+	3	-	-	2.75659e+06	2.41906e+06	2.79897e+06	2.48195e+06
Lcgp000245	dihydrodehydrodiconiferyl alcohol-9-O-β-D-xylopyranoside	Lignans and Coumarins	C25H32O10	493.21	331.15	492.2	[M+H]+	3	-	-	34192.2	55137.9	77086	136334
Lhhp102904	Horsfieldin*	Lignans and Coumarins	C20H20O6	357.13	307.09	356.126	[M+H]+	1	-	-	101406	170753	215395	148126
Sayp006468	Acutissimalignan B*	Lignans and Coumarins	C20H20O6	357.13	307.1	356.126	[M+H]+	1	-	-	99616.1	184130	235868	147588
Lskp211385	dihydrosesamin*	Lignans and Coumarins	C20H20O6	357.13	307.09	356.126	[M+H]+	1	-	-	99616.1	184130	235868	147588
MWSmce533	Etoposide	Lignans and Coumarins	C29H32O13	589.19	229.05	588.184	[M+H]+	3	33419-42-0	C01576	32712.5	46448.7	33690.4	28238.3
Qmzp101807	Avicennol	Lignans and Coumarins	C20H22O5	343.15	163.07	342.147	[M+H]+	3	56110-68-0	-	4.07341e+06	3.63406e+06	3.79555e+06	3.50714e+06
mws1077	Scopoletin-7-O-glucoside (Scopolin)	Lignans and Coumarins	C16H18O9	355.102	193.049	354.095	[M+H]+	3	531-44-2	C01527	43652.4	47861.7	52302.5	43474.2
Lahp003387	5,8-Dihydroxypsoralen	Lignans and Coumarins	C11H6O5	219.03	173.02	218.022	[M+H]+	3	14348-23-3	C22444	72713.4	106861	79442	69881.4
Lhzp102808	Sesamin	Lignans and Coumarins	C20H18O6	355.1	163.04	354.11	[M+H]+	2	607-80-7	C10882	2.32589e+06	4.88749e+06	1.54445e+07	1.1404e+07
MWStz376	Dehydrodiconiferyl alcohol 4-O-beta-D-glucopyranoside	Lignans and Coumarins	C26H32O11	538.23	311.13	520.194	[M+NH4]+	1	107870-88-2	-	47040.8	61326.5	155411	40936.5
Lasp003143	1,4-Benzodioxin-6-propanol	Lignans and Coumarins	C11H12O3	193.09	105.07	192.078	[M+H]+	1	-	-	545418	519403	747933	387897
pmp000941	Iso-schisandrin ethyl alcohol	Lignans and Coumarins	C23H28O7	417.19	399.18	416.183	[M+H]+	3	-	-	14816.6	57652.4	50496.2	73934.2
HX1256	Machilin A	Lignans and Coumarins	C20H22O4	327.16	151.08	326.152	[M+H]+	3	-	-	15981.6	14530.1	28088.1	39329.1
Lmmp122803	Balanophonin E glucoside	Lignans and Coumarins	C27H34O12	551.21	193.09	550.205	[M+H]+	3	-	-	107157	91976.5	86023.2	75112.6
pmb0808	Esculetin-6-O-quinic acid	Lignans and Coumarins	C16H16O9	353.1	179	352.079	[M+H]+	3	-	-	20711.2	32958.1	79650.1	54231.8
Waptp03029	8-Methoxycoumarin	Lignans and Coumarins	C10H8O3	177.05	89.04	176.047	[M+H]+	2	-	-	1.59735e+06	3.50992e+06	4.89328e+06	4.84805e+06
Walbp04045	7-Methoxy-6-methyldihydrocoumarin	Lignans and Coumarins	C11H12O3	193.08	105.07	192.078	[M+H]+	1	-	-	740984	1.0486e+06	807409	919364
Yxxp005044	Balanophonin	Lignans and Coumarins	C20H20O6	357.134	137.058	356.126	[M+H]+	3	118916-57-7	-	15639.4	35311.7	57662.8	41698.1
pmp000673	Lariciresinol	Lignans and Coumarins	C20H24O6	361.16	163.08	360.157	[M+H]+	3	27003-73-2	C10646	84516.4	80150.5	86562.4	88191.2
Sazp004372	Bursehernin	Lignans and Coumarins	C21H22O6	371.15	167.07	370.142	[M+H]+	2	-	C21183	17475.7	120989	153452	156834
Lcrp000382	tetrahydrofuroguaiacin B	Lignans and Coumarins	C20H24O5	345.17	137.06	344.162	[M+H]+	2	131829-51-1	-	2973.45	6858.09	14104.7	17632
Lazp005033	Divanillyltetrahydrofuran*	Lignans and Coumarins	C20H24O5	345.17	137.06	344.162	[M+H]+	2	-	-	13463.3	54566.5	84742.7	71681.1
Zdcp005372	Anhydrosecoisolariciresinol (AHS)*	Lignans and Coumarins	C20H24O5	345.17	137.061	344.162	[M+H]+	2	29388-33-8	-	13463.3	54566.5	84742.7	71681.1
Qajp010083	Machilin G	Lignans and Coumarins	C21H24O5	357.171	135.044	356.162	[M+H]+	3	-	-	20422	20452.9	15544.1	57674.8
Lajp009638	7-Methoxy-8-(3-methylbuta-1,3-dien-1-yl)-2H-chromen-2-one	Lignans and Coumarins	C15H14O3	243.1	131.05	242.094	[M+H]+	3	112667-50-2	-	11638.5	55765.9	64810.3	58763.3
Lcfp041728	5-Methylcoumarin-4-cellobioside	Lignans and Coumarins	C22H28O13	501.16	177.06	500.153	[M+H]+	3	109974-31-4	-	33209.2	52110	49423.2	63204.7
Wagp010924	Notoptol	Lignans and Coumarins	C21H22O5	355.15	153.13	354.147	[M+H]+	3	88206-49-9	-	27901	28609.2	14704.2	10560.4
Zmgp003492	8-Hydroxy-α-conidendrin	Lignans and Coumarins	C20H20O7	373.12	105.03	372.121	[M+H]+	3	-	-	7832.52	6307.01	14866.5	1516.45
Lahp003986	3,4-Dihydro-4-(4'-hydroxyphenyl)-5,7-dihydroxycoumarin glucoside	Lignans and Coumarins	C21H22O10	435.13	273.08	434.121	[M+H]+	3	-	-	1639.71	8951.72	12934.5	9623.03
Wbwp012377	Meso-dihydroguaiaretic acid	Lignans and Coumarins	C20H26O4	331.19	81.0705	330.183	[M+H]+	3	66322-34-7	-	3870.49	4217.11	819.422	10779.6
Latp003160	6-Hydroxymellein	Lignans and Coumarins	C10H10O4	195.06	117.03	194.057	[M+H]+	3	70901-60-9	C02379	25997.3	212986	83920.6	214036
pmb0382	O-Feruloyl 4-hydroxycoumarin	Lignans and Coumarins	C19H14O6	339.09	177.05	338.079	[M+H]+	3	-	-	11171.1	51388.6	11171.1	11171.1
Wahln04659	5'-Methoxylariciresinol xyloside*	Lignans and Coumarins	C26H34O11	581.22	329.14	522.21	[M+CH3COO]-	3	-	-	420579	401787	516925	470547
Walbn03514	tetrahydrodehydrodiconiferyl alcohol glucoside	Lignans and Coumarins	C26H36O11	523.22	361.16	524.226	[M-H]-	1	-	-	1.09876e+06	2.72939e+06	3.69883e+06	5.81755e+06
Lmmn002260	5'-Methoxyisolariciresinol-9'-O-glucoside*	Lignans and Coumarins	C27H36O12	551.21	389.17	552.221	[M-H]-	3	-	-	519563	681695	565374	798632
Lcsn000193	isatioxyneolignoside E	Lignans and Coumarins	C28H38O14	597.22	327.12	598.226	[M-H]-	3	-	-	256915	317251	375058	222638
MWStz549	Lyoniside*	Lignans and Coumarins	C27H36O12	551.21	389.16	552.221	[M-H]-	3	34425-25-7	-	508640	682344	609336	663177
Zbfn004991	Dihydrodehydrodiconiferyl alcohol-9'-O-apiosyl-(1→6)-O-glucoside	Lignans and Coumarins	C31H42O15	653.24	341.14	654.252	[M-H]-	3	-	-	26727.6	38920.1	44038.7	48908.6
MWSprf094	Tracheloside*	Lignans and Coumarins	C27H34O12	549.2	387.14	550.205	[M-H]-	3	33464-71-0	-	17357	29648.8	67744.8	63085.8
Hmln002355	5'-Methoxymatairesinoside*	Lignans and Coumarins	C27H34O12	549.2	387.15	550.205	[M-H]-	3	1691201-82-7	-	17357	29648.8	67744.8	63085.8
WaYn003112	Erythro-Guaiacylglycerol-β-threo-syringylglycerol Ether	Lignans and Coumarins	C21H28O10	439.16	195.07	440.168	[M-H]-	1	1313434-74-0	-	38498.9	68055.9	90272.2	84998.9
Lazn004796	Demethyl-erythro-Guaiacylglycerol β-Sinapyl Ether	Lignans and Coumarins	C20H24O8	391.14	343.12	392.147	[M-H]-	3	-	-	42030.2	57862.1	75076.8	132544
Hahn002315	syringaresinol-4-O-β-D-glucopyranoside	Lignans and Coumarins	C28H36O13	579.21	417.16	580.216	[M-H]-	3	-	-	207637	284446	544040	566502
Wahln04469	Justiciresinol xyloside*	Lignans and Coumarins	C26H34O11	581.22	329.14	522.21	[M+CH3COO]-	3	-	-	401734	421605	525844	417204
Yarn004381	Tortoside B	Lignans and Coumarins	C28H38O13	581.22	329.14	582.231	[M-H]-	3	-	-	361528	407018	468114	423231
Lmtn003096	Secoisolariciresinol 4-O-glucoside	Lignans and Coumarins	C26H36O11	523.22	361.14	524.226	[M-H]-	2	-	-	967095	2.48744e+06	3.56641e+06	5.82388e+06
Wahln03616	Demethylsyringin	Lignans and Coumarins	C16H22O9	357.12	195.07	358.126	[M-H]-	2	-	-	302918	316218	361479	332604
Rfmb26201	Syringaresinol-4'-O-(6''-acetyl)glucoside	Lignans and Coumarins	C30H38O14	621.22	417.16	622.226	[M-H]-	2	-	-	186396	307785	351071	516030
pmn001375	1-Hydroxypinoresinol-1-O-Glucoside*	Lignans and Coumarins	C26H32O12	535.18	373.13	536.189	[M-H]-	1	81495-71-8	-	162938	225361	158924	162492
Lazn002030	Guaiacylglycerol-β-Guaiacyl Ether glucoside	Lignans and Coumarins	C23H30O11	481.17	271.1	482.179	[M-H]-	1	-	-	42577.1	58762.9	89605	90811
WaYn005928	Buddlenol B	Lignans and Coumarins	C31H36O11	583.22	195.07	584.226	[M-H]-	3	97399-80-9	-	21929.2	33115.8	54312	26123.1
Lazn003996	Erythro-Guaiacylglycerol-β-dihydroconiferyl Ether	Lignans and Coumarins	C20H26O7	377.16	329.14	378.168	[M-H]-	1	135820-77-8	-	26122	54863.3	118700	128135
HJN083	Lariciresinol-4'-O-glucoside*	Lignans and Coumarins	C26H34O11	521.2	359.15	522.21	[M-H]-	2	143663-00-7	-	70798.9	150748	206296	180337
Lcgn000239	dihydrodehydrodiconiferyl alcohol-9-O-β-D-glucopyranoside	Lignans and Coumarins	C26H34O11	521.2	491.19	522.21	[M-H]-	3	-	-	27176.9	55077.7	101480	123791
Lcgn000237	Dihydrodehydrodiconiferyl alcohol-9-O-β-D-xylopyranoside-4-O-β-D-glucopyranoside	Lignans and Coumarins	C31H42O15	653.24	623.23	654.252	[M-H]-	2	-	-	20171.7	37667.1	55443.2	78107.9
Lazn006735	Erythro-Guaiacylglycerol-β-O-4'-dehydrodisinapyl Ether	Lignans and Coumarins	C31H36O11	583.22	535.2	584.226	[M-H]-	2	613684-55-2	-	35902.4	54353	75909.3	49062.8
Hmln003754	Icariside E5*	Lignans and Coumarins	C26H34O11	521.2	359.15	522.21	[M-H]-	2	126176-79-2	-	93793.3	135035	225870	276696
Rfmb056	Medioresinol-4'-O-(6'''-acetyl)glucoside	Lignans and Coumarins	C29H36O13	591.21	387.14	592.216	[M-H]-	3	-	-	39173.6	95181	138988	114609
MWSHC2047	Syringaresinol-4'-O-glucoside; Acanthoside B	Lignans and Coumarins	C28H36O13	579.21	417.16	580.216	[M-H]-	3	7374-79-0	C10890	204603	276618	457302	633256
Wdbn005328	3,3'-Bis(3,4-dihydro-4-hydroxy-6,8-dimethoxy-2H-1-benzopyran)	Lignans and Coumarins	C22H26O8	417.16	181.05	418.163	[M+H]+	3	-	-	19731	47271.1	64569.8	60463.3
Lmhn003990	Phellodenol E	Lignans and Coumarins	C17H20O9	367.1	191.07	368.111	[M-H]-	3	778637-83-5	-	3.01563e+06	8.12603e+06	1.11639e+07	1.35884e+07
MWStz631	Pinoresinol-4-O-glucoside	Lignans and Coumarins	C26H32O11	519.19	357.14	520.194	[M-H]-	1	41607-20-9	C17529	79821.3	126285	402368	138273
Hmln002100	Nortrachelogenin-4-O-glucoside	Lignans and Coumarins	C26H32O12	535.18	373.13	536.189	[M-H]-	3	33464-78-7	-	65418.7	87949.1	69681.2	73194.3
pmn001368	Olivil-4,4'-Di-O-glucoside	Lignans and Coumarins	C32H44O17	699.25	537.2	700.258	[M-H]-	3	-	-	57182.5	45914.8	37397.8	29591.3
Zmcn003729	1-Hydroxypinoresinol-4'-O-Glucoside	Lignans and Coumarins	C26H32O12	535.182	373.125	536.189	[M-H]-	3	-	-	91073.1	147861	177206	158236
Lcsn000191	isatioxyneolignoside A	Lignans and Coumarins	C24H30O13	525.16	167.03	526.169	[M-H]-	3	-	-	755046	599646	518581	576245
Jmbn003306	Clemastanin A	Lignans and Coumarins	C25H32O11	507.19	327.12	508.195	[M-H]-	3	172670-47-2	-	744237	1.49921e+06	1.41369e+06	1.83226e+06
pmn001371	Eucommin A*	Lignans and Coumarins	C27H34O12	549.198	387.146	550.205	[M-H]-	3	99633-12-2	C10560	20959.3	42003.1	80590.8	70937.2
Hmcn002743	Lirioresinol A	Lignans and Coumarins	C22H26O8	417.155	181.04	418.163	[M-H]-	1	-	-	15461.4	27884.5	47425.9	51540.5
Zmcn006271	Eleutheroside L	Lignans and Coumarins	C59H96O25	1203.63	1203.63	1204.62	[M-H]-	3	-	-	7798.09	7530.37	9919.7	9236.42
Lazn003893	Erythro-Guaiacylglycerol-β-Coniferyl Ether	Lignans and Coumarins	C20H24O7	375.15	327.12	376.152	[M-H]-	1	890317-92-7	-	15483.1	33755.2	53504.9	27241.2
Lazn003560	Methoxy-erythro-Guaiacyl glycerol β-threo-syringyl glycerol ether	Lignans and Coumarins	C22H30O11	469.17	195.07	470.179	[M-H]-	3	-	-	16671.1	25893.8	40002.3	39199.5
Lcgn000236	Dihydrodehydrodiconiferyl alcohol-4,9-di-O-β-D-glucopyranoside	Lignans and Coumarins	C32H44O16	683.26	503.19	684.263	[M-H]-	3	-	-	47750.4	43885.8	49320.4	54252.3
MWSmce499	Secoisolariciresinol diglucoside	Lignans and Coumarins	C32H46O16	685.27	523.22	686.279	[M-H]-	3	158932-33-3	-	20103.5	45391.9	42620.5	42042.6
Lmnn102709	Olivil-4'-O-glucoside	Lignans and Coumarins	C26H34O12	537.2	195.06	538.205	[M-H]-	1	76880-93-8	-	16190.6	26305.5	54238.9	48895.2
Zmln002252	Sideretin (5,7,8-Trihydroxy-6-methoxycoumarin)	Lignans and Coumarins	C10H8O6	223.03	149.03	224.032	[M-H]-	3	2177290-23-0	C22007	28211.8	34666.4	53060.8	97199.3
Lmbn001181	Fraxetin-7,8-di-O-glucoside	Lignans and Coumarins	C22H28O15	531.14	531.13	532.143	[M-H]-	3	-	-	24984.4	51596.5	35333.2	50312.7
Lmyn003971	Dihydrodehydrodiconiferyl alcohol-4-O-glucoside	Lignans and Coumarins	C26H34O11	521.2	359.15	522.21	[M-H]-	3	-	-	41104	68069.3	62680.5	75037.3
Wahln04571	8-Hydroxypinoresinol 4-Glucoside*	Lignans and Coumarins	C26H32O12	535.18	373.13	536.189	[M-H]-	1	-	-	18628.3	30938.8	29732.9	36433.6
Zmdn003480	Cycloolivil-6-O-glucoside	Lignans and Coumarins	C26H34O12	537.2	375.15	538.205	[M-H]-	3	-	-	45050.5	70996	76803.3	119750
Rfmb25702	Pinoresinol-4-O-(6''-acetyl)glucoside	Lignans and Coumarins	C28H34O12	561.2	357.13	562.205	[M-H]-	3	-	-	4949.83	11264.7	23508.2	18391.8
MWS20152	Syringaresinol	Lignans and Coumarins	C22H26O8	417.16	402.1	418.163	[M-H]-	1	21453-71-4	C10889	609.638	4949.82	10940.5	12150.5
mws1013	Esculetin (6,7-Dihydroxycoumarin)	Lignans and Coumarins	C9H6O4	177.02	133.03	178.027	[M-H]-	3	305-01-1	C09263	1923.46	6868.81	17036	20246.4
Lhfp112907	Isosclerone	Quinones	C10H10O3	179.07	115.05	178.063	[M+H]+	3	-	-	135043	247776	156763	182409
Zmtp102902	α-Hydrojuglone glucoside	Quinones	C16H18O8	339.11	177.05	338.1	[M+H]+	3	-	-	842940	778970	562935	291977
pmp000607	1-desmethylaurantio-obtusin-2-O-β-D-glucoside	Quinones	C22H22O12	479.12	317.06	478.111	[M+H]+	3	-	-	130927	133084	215035	394270
Zbzp010968	2-Methoxy-4-hydroxy-6-(8Z-pentadecenyl)-benzene-1-O-acetate	Quinones	C24H38O4	391.28	149.02	390.277	[M+H]+	3	-	-	787040	888421	786081	941260
Wmhp000055	2,5-Dimethoxybenzoquinone*	Quinones	C8H8O4	169.05	65.04	168.042	[M+H]+	1	3117-03-1	-	479377	443233	432203	572380
Walbp06373	2-Ethynyl-5-methoxybenzo-1,4-quinone	Quinones	C9H6O3	163.04	77.04	162.032	[M+H]+	3	82511-23-7	-	1.16011e+06	951777	1.1213e+06	975808
Wasyqp2936	2-prop-2-ynylcyclohexa-2,5-diene-1,4-dione	Quinones	C9H6O2	147.04	119.05	146.037	[M+H]+	2	-	-	159250	360007	524715	428272
Zbzp007301	2-Methoxy-6-undecyl-1,4-benzoquinone	Quinones	C18H28O3	293.21	55.05	292.204	[M+H]+	2	-	-	24000.6	59260.2	57937.6	116381
Zmsp001834	2,6-Dimethoxy-1,4-benzoquinone*	Quinones	C8H8O4	169.05	65	168.042	[M+H]+	1	530-55-2	C10331	532560	399898	400143	543216
Lhfp112915	Dihydrojuglone	Quinones	C10H8O3	177.05	131.05	176.047	[M+H]+	3	-	-	23018.8	55658.8	43723.3	42090.8
Smnp003246	5-hydroxyaloin B*	Quinones	C21H22O10	435.12	255.06	434.121	[M+H]+	3	-	-	8840.11	13803.9	21087.3	16052.7
Smnp001527	5-hydroxyaloin*	Quinones	C21H22O10	435.12	255.06	434.121	[M+H]+	3	-	-	8840.11	13803.9	21087.3	16052.7
Zmdn011161	Chrysophanol-9-anthrone	Quinones	C15H12O3	239.07	223.03	240.079	[M-H]-	3	491-58-7	C10314	106994	90585.9	127594	84688.8
Zbzn008048	Embelin	Quinones	C17H26O4	293.18	221.15	294.183	[M-H]-	3	550-24-3	-	170387	181101	125481	179233
Lmqn005782	4,5,8-Trihydroxy-α-tetralone	Quinones	C10H10O4	193.05	133.03	194.058	[M-H]-	1	-	-	40170.8	33479.9	24717.9	26885.1
Lmsp003252	Isorhamnetin-3-O-sophoroside	Flavonoids	C28H32O17	641.17	317.07	640.164	[M+H]+	1	-	-	84803.2	121254	144123	131261
Lmbp002592	Kaempferol-3,7-O-diglucoside*	Flavonoids	C27H30O16	611.161	287.054	610.153	[M+H]+	1	25615-14-9	-	355853	197202	145833	195440
Hmpp002612	Luteolin-7-O-gentiobioside*	Flavonoids	C27H30O16	611.16	287.05	610.153	[M+H]+	1	-	-	315260	177403	144359	192691
Zmxp003107	Luteolin-7,3'-di-O-glucoside	Flavonoids	C27H30O16	611.16	287.06	610.153	[M+H]+	3	52187-80-1	-	185880	134079	109710	138497
Lmcp003402	Tamarixetin-3-O-glucoside (Tamarixin)	Flavonoids	C22H22O12	479.12	317.06	478.111	[M+H]+	3	27542-39-8	-	38717	39553.5	59706	98057.8
Hmgp001986	5,7,8,3',4'-Pentahydroxy-6-methoxyxanthone	Flavonoids	C16H12O9	349.06	303.05	348.048	[M+H]+	3	-	-	140836	113998	120104	97361
Zbsp004136	Quercetin-3-O-(6''-O-arabinosyl)glucoside*	Flavonoids	C26H28O16	597.14	303.05	596.138	[M+H]+	3	-	-	33906.8	51807.2	38219.8	43640.8
Zahp003766	Quercetin 3-O-glucoside 7-O-xyloside	Flavonoids	C26H28O16	597.15	303.05	596.138	[M+H]+	3	-	-	33210	41542.3	39762.6	30614.6
Lmtp004044	Quercetin-3-O-apiosyl(1→2)galactoside*	Flavonoids	C26H28O16	597.14	303.04	596.138	[M+H]+	3	-	-	33906.8	51807.2	38219.8	43640.8
Lmjp002596	Quercetin-3-O-sambubioside*	Flavonoids	C26H28O16	597.14	303.05	596.138	[M+H]+	3	83048-35-5	C12637	31908.5	60793	33214.3	43768.8
Lmjp003295	6-Methoxykaempferol-3-O-glucoside*	Flavonoids	C22H22O12	479.12	317.07	478.111	[M+H]+	1	63422-27-5	-	174020	166953	226661	569361
Zbpp001992	Isorhamnetin-3-O-Glucoside*	Flavonoids	C22H22O12	479.12	317.07	478.111	[M+H]+	1	5041-82-7	C22589	176309	190578	247880	540993
Hmgp002148	Nepetin-7-O-alloside*	Flavonoids	C22H22O12	479.12	317.06	478.111	[M+H]+	1	-	-	149674	174810	206282	439848
MWStz446	Isorhamnetin 7-O-glucoside*	Flavonoids	C22H22O12	479.119	317.068	478.111	[M+H]+	1	6743-96-0	-	169296	164612	225077	387465
Hmgp002036	Nepetin-7-O-glucoside(Nepitrin)*	Flavonoids	C22H22O12	479.12	317.06	478.111	[M+H]+	1	569-90-4	-	174020	166953	226661	569361
Zmhp005139	Tamarixetin-3-O-(6''-malonyl)glucoside*	Flavonoids	C25H24O15	565.12	317.07	564.111	[M+H]+	1	-	-	389831	497911	570098	1.02638e+06
Lahp004642	Prunin 6''-O-Gallate	Flavonoids	C28H26O14	587.14	153.02	586.132	[M+H]+	3	54835-98-2	-	32502.7	24358.1	23740.8	30955.3
Lmnp002448	Nepetin-8-C-[glucosyl-(1-2)]-glucoside	Flavonoids	C28H32O17	641.17	479.11	640.164	[M+H]+	3	-	-	28577.3	46296.9	45884.5	59971.6
Zbsp004894	3'-O-Methyltricetin-7-O-(6''-malonyl)glucoside*	Flavonoids	C25H24O15	565.119	317.066	564.111	[M+H]+	1	-	-	422528	470235	606725	636506
Zbpp002027	Isorhamnetin-3-O-(6''-malonyl)glucoside*	Flavonoids	C25H24O15	565.12	317.07	564.111	[M+H]+	1	-	-	422528	470235	606725	636506
MWSHY0112	Xanthohumol	Flavonoids	C21H22O5	355.15	179.04	354.147	[M+H]+	3	6754-58-1	C16417	120926	49166.7	34638.2	126535
Xmgp006913	2,4,2',4'-tetrahydroxy-3'-prenylchalcone	Flavonoids	C20H20O5	341.14	137.06	340.131	[M+H]+	3	-	-	223201	492323	789208	309149
Wbsp000187	Apigenin-4'-O-(6''-O-p-coumaroyl)-β-D-glucopyranoside	Flavonoids	C30H26O12	579.15	147.04	578.142	[M+H]+	3	-	-	16448.2	33664.1	39077.9	46104.1
Zbsp004858	Tricin-5-O-(6'-O-malonyl)glucoside	Flavonoids	C26H26O15	579.13	331.08	578.127	[M+H]+	3	-	-	27932.7	52994	66770.3	120051
Zbsp004650	Tricin-5-O-Glucoside	Flavonoids	C23H24O12	493.13	331.08	492.127	[M+H]+	3	32769-00-9	-	34192.2	55137.9	77086	136334
Lajp006634	3',5'-dihydroxy-5,7,4'-trimethoxyflavone-3'-(6''-malonylglucoside)	Flavonoids	C27H28O15	593.15	345.1	592.143	[M+H]+	3	-	-	19632.3	26522.9	19039.6	19457.5
MWSslk081	Bavachin	Flavonoids	C20H20O4	325.14	149.03	324.136	[M+H]+	3	19879-32-4	-	28255.8	35993.1	45934.4	18278.3
pmb1240	Phellodensin F	Flavonoids	C26H30O10	503.191	311.128	502.184	[M+H]+	3	53846-49-4	-	94927.7	222030	320210	171780
Yalp003535	4-Hydroxy-4',2,6-trimethoxydihydrochalcone	Flavonoids	C18H20O5	317.14	151.07	316.131	[M+H]+	1	-	-	44660.8	56048.2	69965.8	91330.2
MWSHY0162	Quercetin-3-O-sophoroside (Baimaside)	Flavonoids	C27H30O17	627.16	303.06	626.148	[M+H]+	3	18609-17-1	C12667	27024.2	23051.1	21881.2	29216.7
pmp000577	Acacetin-7-O-glucuronide	Flavonoids	C26H20O8	461.12	285.08	460.116	[M+H]+	3	-	-	32234.9	15820.7	30026.9	12439.6
MWSHY0184	Wogonin-7-O-Glucuronide (Wogonoside)	Flavonoids	C22H20O11	461.11	285.08	460.101	[M+H]+	3	51059-44-0	-	32234.9	15820.7	30026.9	12439.6
HJAP005	Laricitrin-3-O-glucoside*	Flavonoids	C22H22O13	495.11	333.07	494.106	[M+H]+	1	39986-90-8	-	218123	164932	521599	122514
Zbmp011350	4-Hydroxyderricin	Flavonoids	C21H22O4	339.16	283.098	338.152	[M+H]+	3	55912-03-3	-	80963.5	67729.1	82410.3	88968.9
pmp000589	Quercetin-7-O-(6''-malonyl)glucoside	Flavonoids	C24H22O15	551.1	303.05	550.096	[M+H]+	3	98767-37-4	-	16478.3	16049.6	30193.9	33440.9
pma0795	Tricetin-5-O-(6''-malonyl)glucoside	Flavonoids	C24H22O15	551.1	303.05	550.096	[M+H]+	3	-	-	16478.3	16049.6	30193.9	33440.9
Lmjp003231	Patuletin-3-O-glucoside*	Flavonoids	C22H22O13	495.11	333.07	494.106	[M+H]+	1	-	-	132412	156340	264564	91811.8
MWS20147	Luteolin-3'-O-glucoside	Flavonoids	C21H20O11	449.11	287.06	448.101	[M+H]+	3	5154-41-6	-	53359.3	39186.1	82139.3	34003.5
Zmjp003291	Vitexin-2''-O-galactoside	Flavonoids	C27H30O15	595.17	433.12	594.159	[M+H]+	3	-	-	26173.8	41749.1	22668.8	33695.4
Hmgp001902	Pectolinarigenin-7-O-glucoside	Flavonoids	C23H24O11	477.14	315.09	476.132	[M+H]+	3	-	-	15774.7	18512.3	17280.9	12112.3
Zbhp004510	Hesperetin-3'-O-glucoside	Flavonoids	C22H24O11	465.14	303.09	464.132	[M+H]+	3	-	-	14067	52617.1	130693	133891
pmp000531	Phellamurin	Flavonoids	C26H30O11	519.19	357.13	518.179	[M+H]+	3	52589-11-4	C09808	39589.4	60176.9	55684.6	36283.6
Lmsp004166	Quercetin-3-O-glucoside-7-O-rhamnoside*	Flavonoids	C27H30O16	611.16	303.05	610.153	[M+H]+	3	-	-	73911.4	22564	13506.1	6693.58
Zbsp005715	Hesperetin-7-O-(6''-malonyl)glucoside	Flavonoids	C25H26O14	551.14	303.09	550.132	[M+H]+	3	-	-	7588.65	13117.2	38495.3	37784.4
Lmmp004720	Apigenin-7-O-(2''-feruloyl)glucuronide-4'-O-glucuronide	Flavonoids	C37H34O20	799.17	271.06	798.164	[M+H]+	3	-	-	22335	31996.8	34959	30817
Lmzp002365	Hesperetin-7-O-glucoside*	Flavonoids	C22H24O11	465.14	303.09	464.132	[M+H]+	3	31712-49-9	C16422	6867.02	60141.2	145265	159625
MWStz394	Homoeriodictyol 7-O-glucoside*	Flavonoids	C22H24O11	465.139	303.089	464.132	[M+H]+	3	14982-11-7	-	6867.02	60141.2	145265	159625
Smrp002240	Sulphuretin	Flavonoids	C15H10O5	271.06	161.02	270.053	[M+H]+	3	120-05-8	C08730	17602.4	16646.1	32051.8	29602.5
Lasp007770	Sophoraflavanone B	Flavonoids	C20H20O5	341.14	165.018	340.13	[M+H]+	3	53846-50-7	C18023	2672.26	16863.4	16414.9	26012.8
MWSHY0046	Quercetin-3-O-glucoside (Isoquercitrin)*	Flavonoids	C21H20O12	465.1	303.05	464.096	[M+H]+	1	482-35-9	C05623	72334.4	45108.7	44858.9	31454.8
MWSHY0104	Luteolin-7-O-glucoside (Cynaroside)*	Flavonoids	C21H20O11	449.11	287.06	448.101	[M+H]+	1	5373-11-5	C03951	20161.2	40763.6	55660.7	16377.5
Xmyp005654	Kaempferol-4'-O-glucoside*	Flavonoids	C21H20O11	449.106	287.056	448.101	[M+H]+	1	52222-74-9	-	20161.2	40763.6	55660.7	16377.5
Smgp004575	Quercetin-5-O-β-D-glucoside*	Flavonoids	C21H20O12	465.1	303.05	464.096	[M+H]+	1	-	-	144690	80653.9	78636	40872.1
MWSHY0113	Quercetin-3-O-galactoside (Hyperin)*	Flavonoids	C21H20O12	465.102	303.058	464.096	[M+H]+	1	482-36-0	C10073	144690	80653.9	78636	40872.1
Lmdp003286	Quercetin-3-O-alloside; Isohyperoside*	Flavonoids	C21H20O12	465.1	303.06	464.096	[M+H]+	1	35589-21-0	-	144690	80653.9	78636	40872.1
pma0791	Naringenin-7-O-(6''-malonyl)glucoside	Flavonoids	C24H24O13	521.13	273.08	520.122	[M+H]+	3	-	-	5496.18	14115.7	22392.3	34321.5
pmp000240	Apigenin-6-C-(2''-glucuronyl)glucoside	Flavonoids	C27H28O16	609.14	313.07	608.138	[M+H]+	3	-	-	3728.5	13203.9	15420.9	15926.8
pmp000393	Isoliquiritin apioside	Flavonoids	C26H30O13	551.18	419.13	550.169	[M+H]+	3	120926-46-7	-	8360.46	11154.2	12178.7	13185.9
Zbsp004450	3'-O-Methyltricetin-7-O-glucoside	Flavonoids	C22H22O12	479.12	317.07	478.111	[M+H]+	3	-	-	57831.3	57015.1	78191.3	105134
Hmcp001658	Isorhamnetin-3-O-(6''-malonyl)glucoside-7-O-glucoside	Flavonoids	C31H34O20	727.17	479.11	726.164	[M+H]+	3	-	-	14929.6	15917.2	12711	12541.4
MWSHY0067	Quercetin-3-O-rutinoside (Rutin)*	Flavonoids	C27H30O16	611.158	303.051	610.153	[M+H]+	3	153-18-4	C05625	40371.5	16540.3	24025.1	833.35
Lmjp002461	Quercetin-3-O-neohesperidoside*	Flavonoids	C27H30O16	611.16	303.05	610.153	[M+H]+	3	29662-79-1	-	83133	18848.5	19714.5	1056.18
Lmfp003403	Quercetagetin-7-O-glucoside(Quercetagitrin)*	Flavonoids	C21H20O13	481.1	319.05	480.09	[M+H]+	3	548-75-4	-	51071.4	42453.6	80802.2	1428.62
Lmpp003465	Myricetin-3-O-β-D-glucoside*	Flavonoids	C21H20O13	481.1	319.04	480.09	[M+H]+	3	19833-12-6	-	51071.4	42453.6	80802.2	1428.62
Lmtp003948	3',5',5,7-Tetrahydroxy-4'-methoxyflavanone-3'-O-glucoside	Flavonoids	C22H24O12	481.13	319.05	480.127	[M+H]+	3	-	-	51071.4	42453.6	80802.2	1428.62
Xmgp003697	Cannabiscitrin*	Flavonoids	C21H20O13	481.1	319.05	480.09	[M+H]+	3	520-14-9	-	55398.1	38323.9	92199.9	3600.25
Lmdp002969	Myricetin-3-O-galactoside*	Flavonoids	C21H20O13	481.1	319.06	480.09	[M+H]+	3	15648-86-9	-	55398.1	38323.9	92199.9	3600.25
Lajp005489	5-hydroxy-6,7,3',4',5'-pentamethoxyflavone glucoside	Flavonoids	C26H30O13	551.176	389.129	550.169	[M+H]+	3	-	-	10107.1	11073.6	12090.9	16986.8
mws1033	Homoeriodictyol	Flavonoids	C16H14O6	303.09	153.02	302.079	[M+H]+	3	446-71-9	C09756	1112.38	3159.32	9539.79	18824.6
pmp000530	Phellodendroside	Flavonoids	C26H30O11	519.19	357.13	518.179	[M+H]+	3	40451-69-2	-	31810.3	82132.5	44508.5	43009.4
Lmjp004404	Quercetagetin-3-Methyl Ether	Flavonoids	C16H12O8	333.06	318.04	332.053	[M+H]+	3	64190-88-1	-	7383.26	10377.9	22181.3	5699.28
Lmwp003442	Amoenin	Flavonoids	C21H20O11	449.11	287.06	448.101	[M+H]+	1	-	-	19028.9	13264.2	13606.7	30927.2
pme2960	Naringenin chalcone; 2',4,4',6'-Tetrahydroxychalcone	Flavonoids	C15H12O5	273.08	153.02	272.068	[M+H]+	3	73692-50-9	C06561	1405.8	10239.9	7883.73	46029
MWSHY0049	Hesperetin	Flavonoids	C16H14O6	303.086	177.055	302.079	[M+H]+	3	520-33-2	C01709	696	2435.06	9025.2	14593.4
Xmyp004945	Kaempferol-3-O-(6''-Rhamnosyl-2''-Glucosyl)Glucoside (Camelliaside A)	Flavonoids	C33H40O20	757.22	287.06	756.211	[M+H]+	3	135095-52-2	-	78272.2	33386.7	140461	6933.01
Zbsp004301	Quercetin-7-O-rutinoside*	Flavonoids	C27H30O16	611.16	303.05	610.153	[M+H]+	3	147714-62-3	-	48206.3	15511.8	14600.7	1258.47
MWSslk148	Rutin Trihydrate	Flavonoids	C27H36O19	611.16	303.06	664.185	[M-3H2O+H]+	3	207671-50-9	-	35572.6	1262.1	6593.77	1262.1
Lmmp003091	Quercetin-3-O-(4''-O-glucosyl)rhamnoside	Flavonoids	C27H30O16	611.16	303.05	610.153	[M+H]+	3	59262-54-3	C17563	35572.6	1262.1	6593.77	1262.1
MWSHY0039	Daidzein-7-O-glucoside(Daidzin)	Flavonoids	C21H20O9	417.118	255.067	416.111	[M+H]+	3	552-66-9	C10216	11207	13065.9	1118.67	7697.87
Lmsp004301	3',5,5',7-Tetrahydroxyflavanone-7-O-glucoside*	Flavonoids	C21H22O11	451.12	289.07	450.116	[M+H]+	3	-	-	2880.77	2880.77	21015.9	20583.7
MWS20145	Eriodictyol-7-O-glucoside*	Flavonoids	C21H22O11	451.12	289.07	450.116	[M+H]+	3	38965-51-4	-	1332.94	11066.4	15889.8	10658
Lmlp005236	Dihydrokaempferol-3-O-glucoside*	Flavonoids	C21H22O11	451.12	289.08	450.116	[M+H]+	3	31049-08-8	-	2880.77	2880.77	21015.9	20583.7
mws0049	Gallocatechin	Flavonoids	C15H14O7	307.08	139.04	306.074	[M+H]+	3	970-73-0	C12127	83289.7	24975.3	156555	1008.88
MWSHY0124	Pinocembrin (Dihydrochrysin)	Flavonoids	C15H12O4	257.081	153.018	256.074	[M+H]+	3	480-39-7	C09827	1723.95	21270.4	17446.1	16530.6
Lmlp006175	Isosalipurposide (Phlorizin Chalcone)	Flavonoids	C21H22O10	435.13	273.09	434.121	[M+H]+	3	4547-85-7	C16406	1639.71	8951.72	12934.5	9623.03
Cmxp003975	Okanin-4'-O-glucoside(Marein)*	Flavonoids	C21H22O11	451.12	289.07	450.116	[M+H]+	3	535-96-6	-	9265.96	623.3	18029.7	11892
MWSHY0094	Gallocatechin gallate*	Flavonoids	C22H18O11	459.09	139.04	458.085	[M+H]+	3	4233-96-9	-	117690	44331	75927.2	3126.31
Lmmp002334	Quercetin-3-O-rutinoside-7-O-glucoside	Flavonoids	C33H40O21	773.21	303.05	772.206	[M+H]+	3	30311-61-6	-	55925.2	54907.3	66715.4	627.4
Lmmp002755	Quercetin-7-O-rutinoside-4'-O-glucoside	Flavonoids	C33H40O21	773.21	303.05	772.206	[M+H]+	3	-	-	55925.2	54907.3	66715.4	627.4
pme3227	Vitexin-2''-O-rhamnoside	Flavonoids	C27H30O14	579.17	433.11	578.164	[M+H]+	3	64820-99-1	C12628	18330.2	12820.2	10104	1268.54
Zbnp004170	Eriodictyol-3'-O-glucoside*	Flavonoids	C21H22O11	451.12	289.07	450.116	[M+H]+	3	-	-	1236.13	1236.13	19301.8	10220.3
Lmpp003268	Kaempferol-3-O-rutinoside-7-O-glucoside	Flavonoids	C33H40O20	757.22	287.06	756.211	[M+H]+	2	34336-18-0	-	48640.5	18394.2	1459.96	1459.96
MWSHY0098	Epigallocatechin	Flavonoids	C15H14O7	307.081	139.039	306.074	[M+H]+	3	970-74-1	C12136	40759.2	11696.4	1418.35	3309.48
Lahp003422	3,5,3',4',5'-penta-hydroxyflavan-7-gallate*	Flavonoids	C22H18O11	459.09	139.04	458.085	[M+H]+	3	-	-	207032	42361.3	88974.6	4711
mws1597	Puerarin (7,4'-Dihydroxy-8-C-glucosylisoflavone)	Flavonoids	C21H20O9	417.12	297.1	416.111	[M+H]+	3	3681-99-0	C10524	3777.99	1619.14	1619.14	1619.14
MWSHY0065	Catechin	Flavonoids	C15H14O6	291.086	139.038	290.079	[M+H]+	3	154-23-4	C06562	65304.8	22232.4	28893.6	1839.15
Cmxp004324	Okanin-4'-O-(6''-O-malonyl)glucoside	Flavonoids	C24H24O14	537.12	289.07	536.117	[M+H]+	3	-	-	989.427	989.427	989.427	5147.44
pmp000973	Icaritin	Flavonoids	C21H20O6	369.13	313.07	368.126	[M+H]+	3	118525-40-9	-	201.87	29031.6	6974.17	201.87
mws2118	Phloretin-2'-O-glucoside (Phlorizin)	Flavonoids	C21H24O10	435.13	167.04	436.137	[M-H]-	3	60-81-1	C01604	12631.5	15359	14509.9	52693.4
WaYn003347	Glochiflavanoside A	Flavonoids	C23H28O11	479.15	317.1	480.163	[M-H]-	3	-	-	98025.3	106155	130439	171892
Sasn002878	Methylgrandifloroside	Flavonoids	C26H32O13	551.18	389.12	552.184	[M-H]-	3	-	-	580108	858472	709403	767769
Zbbn005905	Abyssinone II	Flavonoids	C20H20O5	339.12	309.08	340.131	[M-H]-	3	-	-	34623.3	71943.5	116523	46097.1
Lmfn003760	Quercetin-4'-O-glucuronide*	Flavonoids	C21H18O13	477.07	301.04	478.075	[M-H]-	3	201463-36-7	-	49911.3	53971.7	61539.1	58693.8
Waqkn04503	Isorhamnetin 3-(2''-acetylglucoside)	Flavonoids	C24H24O13	519.11	315.05	520.122	[M-H]-	2	-	-	92410.5	113394	142520	181657
mws1179	Naringenin-7-O-glucoside (Prunin)*	Flavonoids	C21H22O10	433.114	271.068	434.121	[M-H]-	3	529-55-5	C09099	11712.4	80316.8	112481	391536
Safn007177	Dihydrogenistin*	Flavonoids	C21H22O10	433.11	271.07	434.121	[M-H]-	3	-	-	11712.4	80316.8	112481	391536
HJN087	Naringenin-4'-O-glucoside*	Flavonoids	C21H22O10	433.12	271.06	434.121	[M-H]-	2	-	-	11712.4	80316.8	112481	391536
Zbsn004929	Apigenin-7-O-glucoside(Cosmosiin)	Flavonoids	C21H20O10	431.101	269.048	432.106	[M-H]-	3	578-74-5	C04608	41802.8	52206.5	52879.6	59108.8
Safn006393	Patuletin-7-O-Galactoside	Flavonoids	C22H22O13	493.1	331.05	494.106	[M-H]-	2	-	-	129564	118421	238180	87185
Wayn004603	Tricetin 3'-glucuronide*	Flavonoids	C21H18O13	477.07	301.04	478.075	[M-H]-	3	-	-	47281.2	72293	60570.6	66021.3
pmb3032	Tricin-7-O-(2''-Malonyl)rhamnoside	Flavonoids	C26H26O14	561.12	329.1	562.132	[M-H]-	3	-	-	3848.9	5977.78	4928.13	7183.54
Safn003136	Isorhamnetin 3,4'-Diglucoside	Flavonoids	C28H32O17	639.16	477.1	640.164	[M-H]-	2	-	-	11446.2	21863.5	20073	21976
Zmhn001036	Choerospondin	Flavonoids	C21H22O10	433.11	271.06	434.121	[M-H]-	3	81202-36-0	-	31519.8	29980.6	46526.1	112305
Yphn012690	6-Geranylnaringenin; Mimulone; Bonannione A	Flavonoids	C25H28O5	407.19	407.19	408.194	[M-H]-	3	97126-57-3	-	1611	10041.2	24202.3	744254
pmn001644	Quercetin-3-O-(2''-O-acetyl)glucuronide	Flavonoids	C23H20O14	519.08	300	520.085	[M-H]-	3	-	-	9761.13	19186.2	18092.6	19671.8
ZBN0289	Apigenin-4'-O-glucoside	Flavonoids	C21H20O10	431.1	269.06	432.106	[M-H]-	3	20486-34-4	-	54428.1	50813.1	66896.4	57689.8
pmn001716	Carthamone*	Flavonoids	C21H20O11	447.09	285.04	448.101	[M-H]-	3	86579-00-2	C08598	18307.7	19331.5	26629	8675.78
mws0913	Kaempferol-3-O-galactoside (Trifolin)*	Flavonoids	C21H20O11	447.09	285.04	448.101	[M-H]-	3	23627-87-4	C12626	7705.97	11827.2	20861.3	5654.87
mws0914	3,5,7-Trihydroxyflavanone (Pinobanksin)*	Flavonoids	C15H12O5	271.061	151.003	272.068	[M-H]-	3	548-82-3	C09826	1032.83	6287.87	6072.59	27235.8
Zbjn004215	Kaempferol-3-O-sophoroside	Flavonoids	C27H30O16	609.15	285.04	610.154	[M-H]-	1	19895-95-5	C12634	16689.1	6137.73	6587.98	8964.62
pme0376	Naringenin (5,7,4'-Trihydroxyflavanone)*	Flavonoids	C15H12O5	271.06	151	272.068	[M-H]-	3	480-41-1	C00509	499.79	5141.58	2852.16	15375.7
Hmcn001884	6-Hydroxyluteolin 5-glucoside*	Flavonoids	C21H20O12	463.09	301.03	464.096	[M-H]-	1	-	-	39982.2	24323.5	21854.8	20134.4
pmn001583	Quercetin-3-O-robinobioside	Flavonoids	C27H30O16	609.15	300.03	610.153	[M-H]-	1	52525-35-6	-	18940.2	5223.97	6277.09	394.872
MWStz667	Panasenoside	Flavonoids	C27H30O16	609.15	284.03	610.153	[M-H]-	2	31512-06-8	C16490	19460.3	9546.6	547.607	9973.79
pme1598	Hesperetin-5-O-glucoside	Flavonoids	C22H24O11	463.12	301.07	464.132	[M-H]-	2	69651-80-5	-	29746.1	24280.8	28413.6	6335.02
mws0856	Quercetin-4'-O-glucoside (Spiraeoside)*	Flavonoids	C21H20O12	463.09	301.04	464.096	[M-H]-	1	20229-56-5	-	29746.1	24280.8	28413.6	6335.02
mws2220	Gallocatechin 3-O-gallate	Flavonoids	C22H18O11	457.08	169.01	458.085	[M-H]-	2	5127-64-0	-	466976	84762.2	158441	4255.62
MWSHC2016	Epigallocatechin-3-O-gallate	Flavonoids	C22H18O11	457.08	169.01	458.085	[M-H]-	1	989-51-5	C09731	213434	67296.8	177877	401.459
mws1397	Epicatechin gallate*	Flavonoids	C22H18O10	441.08	169.02	442.09	[M-H]-	1	1257-08-5	-	267776	117369	110555	689.931
mws0355	Catechin gallate*	Flavonoids	C22H18O10	441.08	169.01	442.09	[M-H]-	1	130405-40-2	-	267776	117369	110555	689.931
Lmhn004960	7-O-Galloyltricetiflavan	Flavonoids	C22H18O10	441.08	289.07	442.09	[M-H]-	3	-	-	105674	71356.9	65557.5	375.2
HJN090	Isocoreopsin*	Flavonoids	C21H22O10	433.11	271.06	434.121	[M-H]-	2	-	-	10583.4	103414	119461	433819
MWSslk102	6-Chloropurine	Nucleotides and derivatives	C5H3ClN4	155.01	119.04	154.005	[M+H]+	3	87-42-3	-	210725	275061	217367	236487
Lmcp002302	N6-(2-Hydroxyethyl)adenosine*	Nucleotides and derivatives	C12H17N5O5	312.13	180.09	311.123	[M+H]+	1	4338-48-1	-	69805.8	145494	228731	1.35605e+06
Wcfp002357	N6-Threonylcarbamoyladenosine	Nucleotides and derivatives	C15H20N6O8	413.14	162.04	412.134	[M+H]+	1	24719-82-2	-	106319	106328	102769	146532
MWS4354	N6-methyladenosine	Nucleotides and derivatives	C11H15N5O4	282.12	150.08	281.112	[M+H]+	3	1867-73-8	-	70096.7	137725	166359	876437
Zmmp000969	5-Ribofuranosylnicotinamide	Nucleotides and derivatives	C11H14N2O5	255.1	123.06	254.09	[M+H]+	1	107325-67-7	-	4.09009e+06	5.37042e+06	5.79471e+06	6.43028e+06
Hmhp001812	2'-O-Methyladenosine	Nucleotides and derivatives	C11H15N5O4	282.12	136.06	281.112	[M+H]+	1	2140-79-6	-	180187	912341	757867	6.40795e+06
pmc0281	Ribosyladenosine	Nucleotides and derivatives	C15H21N5O8	400.15	136.06	399.139	[M+H]+	3	-	-	469818	679774	555267	509286
Wdtp002974	N-(p-hydroxybenzyl) adenosine	Nucleotides and derivatives	C18H21N5O6	404.15	207.06	403.149	[M+H]+	1	-	-	631676	739301	664264	707228
mws1715	Cordycepin (3'-Deoxyadenosine)*	Nucleotides and derivatives	C10H13N5O3	252.11	136.06	251.102	[M+H]+	1	73-03-0	C08431	78535.1	330356	251130	869996
pme3184	2'-Deoxyadenosine-5'-monophosphate	Nucleotides and derivatives	C10H14N5O6P	332.08	136.06	331.068	[M+H]+	3	653-63-4	C00360	779638	983849	689592	647965
Zkep02152	Cyclic AMP	Nucleotides and derivatives	C10H12N5O6P	330.06	136.06	329.053	[M+H]+	2	-	-	9.61837e+06	3.97201e+06	2.18722e+06	2.74632e+06
mws0255	Cytosine	Nucleotides and derivatives	C4H5N3O	112.05	95.0239	111.043	[M+H]+	3	71-30-7	C00380	120331	154419	140339	386298
Lcfp121130	9-pentofuranuronosyl-9h-purin-6-amine	Nucleotides and derivatives	C10H11N5O5	282.08	136.06	281.076	[M+H]+	3	3415-09-6	C11501	151688	686582	590393	5.13984e+06
MWSHC2054	Adenine	Nucleotides and derivatives	C5H5N5	136.06	119.04	135.054	[M+H]+	1	73-24-5	C00147	984149	2.65829e+06	3.56768e+06	1.34946e+07
Lmqp000329	5-Aminoimidazole ribonucleotide	Nucleotides and derivatives	C8H14N3O7P	296.07	104.11	295.057	[M+H]+	1	25635-88-5	C03373	1.09477e+06	1.62896e+06	2.74452e+06	1.27538e+06
MWSmce116	5'-Deoxyadenosine*	Nucleotides and derivatives	C10H13N5O3	252.1	136.06	251.102	[M+H]+	1	4754-39-6	C05198	125340	599385	396267	1.53906e+06
ML10180524	Cytarabine	Nucleotides and derivatives	C9H13N3O5	244.09	112.05	243.085	[M+H]+	1	147-94-4	C02961	647109	1.0044e+06	837593	2.94435e+06
Lcfp121154	6-Hydroxymethylpterin	Nucleotides and derivatives	C7H7N5O2	194.07	176.06	193.06	[M+H]+	1	712-29-8	-	109260	142380	110565	156128
pmb0197	N7-Methylguanosine	Nucleotides and derivatives	C11H15N5O5	298.11	166.07	297.107	[M+H]+	3	20244-86-4	C20674	42991.9	115092	133706	620114
MWSmce333	Crotonoside; 2-Hydroxyadenosine	Nucleotides and derivatives	C10H13N5O5	284.1	152.06	283.092	[M+H]+	2	1818-71-9	C08432	373706	435945	672795	2.37233e+06
pme3732	Cytidine	Nucleotides and derivatives	C9H13N3O5	244.09	112.05	243.085	[M+H]+	1	65-46-3	C00475	150609	359512	234792	946927
mws0251	Thymine	Nucleotides and derivatives	C5H6N2O2	127.05	110.02	126.043	[M+H]+	3	65-71-4	C00178	34817.6	87074.6	62939.2	139687
pme1474	5'-Deoxy-5'-(methylthio)adenosine	Nucleotides and derivatives	C11H15N5O3S	298.1	136.06	297.09	[M+H]+	1	2457-80-9	C00170	6.58976e+06	1.91681e+07	1.22781e+07	2.66799e+07
pme0264	Thymidine	Nucleotides and derivatives	C10H14N2O5	243.1	127.05	242.09	[M+H]+	3	50-89-5	C00214	26698.9	60668.9	50412.6	88641.5
pmc0066	2'-Deoxyinosine-5'-monophosphate	Nucleotides and derivatives	C10H13N4O7P	333.06	137.05	332.052	[M+H]+	3	3393-18-8	C06196	126501	155046	208359	126051
MWSmce295	1-Arabinosyluracil	Nucleotides and derivatives	C9H12N2O6	245.07	113.03	244.07	[M+H]+	1	3083-77-0	-	467504	693384	703358	2.81415e+06
pme3968	7-Methylguanine	Nucleotides and derivatives	C6H7N5O	166.07	149.05	165.065	[M+H]+	3	578-76-7	C02242	44122.9	46613.8	58736	90619.3
pme1178	Guanosine	Nucleotides and derivatives	C10H13N5O5	284.1	152.06	283.092	[M+H]+	1	118-00-3	C00387	8.33454e+06	1.33738e+07	1.46347e+07	6.1969e+07
pmb0374	2-Aminopurine	Nucleotides and derivatives	C5H5N5	136.06	119.04	135.054	[M+H]+	1	452-06-2	-	483851	594207	687256	5.18971e+06
Wcjp001256	9-Alpha-Ribofuranosyladenine*	Nucleotides and derivatives	C10H13N5O4	268.1	136.06	267.097	[M+H]+	1	-	-	535623	733525	876730	6.21559e+06
Zmsp001773	9-Arabinosyladenine*	Nucleotides and derivatives	C10H13N5O4	268.11	136.07	267.097	[M+H]+	1	-	-	535623	733525	876730	6.21559e+06
pme1184	2'-Deoxyguanosine	Nucleotides and derivatives	C10H13N5O4	268.1	152.06	267.097	[M+H]+	3	961-07-9	C00330	167330	494508	355508	385211
pme0230	Adenosine*	Nucleotides and derivatives	C10H13N5O4	268.1	136.06	267.097	[M+H]+	1	58-61-7	C00212	585441	702112	858934	6.4749e+06
Zmjp000966	Vidarabine	Nucleotides and derivatives	C10H13N5O4	268.11	136.06	267.097	[M+H]+	1	5536-17-4	-	489046	724724	846521	6.81372e+06
pme3961	2'-Deoxyadenosine*	Nucleotides and derivatives	C10H13N5O3	252.11	136.06	251.102	[M+H]+	1	958-09-8	C00559	174399	696176	463451	1.82694e+06
pme3337	Succinyladenosine	Nucleotides and derivatives	C14H17N5O8	384.12	252.07	383.108	[M+H]+	1	4542-23-8	-	340735	505375	1.06806e+06	8.42764e+06
pme1266	3-Methylxanthine	Nucleotides and derivatives	C6H6N4O2	167.06	124.05	166.049	[M+H]+	3	1076-22-8	C16357	39355.3	46597.6	38440.1	45301.4
pme3967	2-(Dimethylamino)guanosine*	Nucleotides and derivatives	C12H17N5O5	312.13	180.09	311.123	[M+H]+	1	2140-67-2	-	76453.5	206526	276739	1.75915e+06
pme0183	Isoguanine	Nucleotides and derivatives	C5H5N5O	152.06	135.03	151.049	[M+H]+	3	3373-53-3	-	142709	210933	250564	1.19347e+06
MWS4525	6-O-methylguanine	Nucleotides and derivatives	C6H7N5O	166.07	124.05	165.065	[M+H]+	1	20535-83-5	-	68143.7	74419.4	85427.8	131130
pmb0981	Adenosine 5'-monophosphate	Nucleotides and derivatives	C10H14N5O7P	348.07	136.06	347.063	[M+H]+	3	61-19-8	C00020	1.20202e+06	3.45708e+06	1.73484e+06	1.53632e+06
pme1109	Guanine	Nucleotides and derivatives	C5H5N5O	152.06	135.03	151.049	[M+H]+	1	73-40-5	C00242	222647	230377	340638	1.07412e+06
pmb0532	Inosine 5'-monophosphate	Nucleotides and derivatives	C10H13N4O8P	349.05	137.05	348.047	[M+H]+	3	131-99-7	C00130	87831.5	210234	149808	92734.2
MWSslk257	Cytidine 5'-monophosphate(Cytidylic acid)	Nucleotides and derivatives	C9H14N3O8P	324.06	112.05	323.052	[M+H]+	3	63-37-6	C00055	78615.8	49779.1	32102.3	45328.6
pmb0530	Nicotinic acid adenine dinucleotide	Nucleotides and derivatives	C21H27N7O14P2	664.12	136.06	663.109	[M+H]+	3	53-84-9	C00003	149775	232946	169795	70442.5
pme2776	2'-Deoxyinosine	Nucleotides and derivatives	C10H12N4O4	253.09	137.05	252.086	[M+H]+	3	890-38-0	C05512	18615	40548.9	32203.1	136194
pme0033	Hypoxanthine	Nucleotides and derivatives	C5H4N4O	137.05	119.04	136.038	[M+H]+	3	68-94-0	C00262	28423.3	49275.6	214144	32882.2
pme1173	Allopurinol	Nucleotides and derivatives	C5H4N4O	137.05	110.03	136.038	[M+H]+	3	315-30-0	-	13754.7	53095.9	182737	43500.3
pmb0998	Guanosine 5'-monophosphate	Nucleotides and derivatives	C10H14N5O8P	364.07	152.06	363.058	[M+H]+	3	85-32-5	C00144	88023.8	11690.5	70256	300017
pme1119	Inosine	Nucleotides and derivatives	C10H12N4O5	269.09	137.05	268.081	[M+H]+	3	58-63-9	C00294	38727.1	32379.2	69776.5	197383
pmf0289	Riboprine	Nucleotides and derivatives	C15H21N5O4	336.17	148.06	335.159	[M+H]+	3	7724-76-7	C16427	16308.1	1128.6	2633.4	18491.2
MWS2984	8-Azaguanine	Nucleotides and derivatives	C4H4N6O	153.05	136.03	152.045	[M+H]+	3	134-58-7	-	60408.5	86475.5	85959.4	558330
Cmxp000455	Eritadenine	Nucleotides and derivatives	C9H11N5O4	254.09	136.06	253.081	[M+H]+	3	23918-98-1	-	15496.1	26739.1	17072.7	25791.3
MWS2910	5-Methyl-2'-Deoxycytidine	Nucleotides and derivatives	C10H15N3O4	242.11	126.07	241.106	[M+H]+	3	838-07-3	C03592	10597.5	5253.12	11402.2	14086.7
mws0572	5-Methylcytosine	Nucleotides and derivatives	C5H7N3O	126.07	109.04	125.059	[M+H]+	3	554-01-8	C02376	1456.45	10440	5170.3	17636.8
MWS2027	Barbituric acid;Malonylurea;2,4,6-Pyrimidinetrione	Nucleotides and derivatives	C4H4N2O3	129.03	69	128.022	[M+H]+	3	67-52-7	C00813	76192.1	53601.8	44356.6	4547.66
MWSslk118	2,2'-Cyclouridine	Nucleotides and derivatives	C9H10N2O5	227.07	136.04	226.059	[M+H]+	3	3736-77-4	-	2214.51	2214.51	2214.51	15021.8
MWSmce326	AICAR phosphate (Acadesine phosphate)	Nucleotides and derivatives	C9H17N4O9P	355.06	96.97	356.073	[M-H]-	3	681006-28-0	-	39663.8	37401.4	47399.6	41716.5
Safn000221	UDP-D-galactose	Nucleotides and derivatives	C15H24N2O17P2	565.05	323.03	566.055	[M-H]-	1	-	-	1.07694e+06	1.32545e+06	1.16816e+06	46714.8
mws0248	Uridine	Nucleotides and derivatives	C9H12N2O6	243.06	110.02	244.07	[M-H]-	1	58-96-8	C00299	86416.9	180102	178412	1.33653e+06
pme3188	Uridine 5'-monophosphate	Nucleotides and derivatives	C9H13N2O9P	323.03	211	324.036	[M-H]-	3	58-97-9	C00105	559226	244587	221118	242132
mws0609	Guanosine 3',5'-cyclic monophosphate	Nucleotides and derivatives	C10H12N5O7P	344.04	150.04	345.047	[M-H]-	1	7665-99-8	C00942	2.81991e+06	1.12293e+06	509511	894339
mws1060	9-(Arabinosyl)hypoxanthine	Nucleotides and derivatives	C10H12N4O5	267.07	135.03	268.081	[M-H]-	1	7013-16-3	-	52167.6	114560	554289	84878.1
pmb2922	Uridine 5'-diphospho-D-glucose	Nucleotides and derivatives	C15H24N2O17P2	565.05	323.03	566.055	[M-H]-	1	133-89-1	C00029	1.33326e+06	1.20529e+06	1.04728e+06	39820.3
Safn001322	2-Methylguanosine	Nucleotides and derivatives	C11H15N5O5	296.1	150.04	297.107	[M-H]-	1	2140-77-4	-	23595.9	40355	62323.5	261894
pmb2507	2-Deoxyribose-1-phosphate*	Nucleotides and derivatives	C5H11O7P	213.02	96.97	214.024	[M-H]-	3	17210-42-3	C00672	56222.1	63053.4	44658.4	268178
pme2746	Riboflavin 5'-Adenosine Diphosphate	Nucleotides and derivatives	C27H33N9O15P2	784.15	437.09	785.157	[M-H]-	1	146-14-5	C00016	80506.3	89434.3	93373.1	96775.2
mws0976	β-Pseudouridine	Nucleotides and derivatives	C9H12N2O6	243.06	153.03	244.07	[M-H]-	3	1445-07-4	C02067	12634.2	17320.7	20526.2	165866
mws0668	Xanthosine	Nucleotides and derivatives	C10H12N4O6	283.07	151.03	284.076	[M-H]-	1	146-80-5	C01762	59466.1	230806	379076	772016
Zmfn000481	Uridine-5'-Diphosphate-D-Xylose	Nucleotides and derivatives	C14H22N2O16P2	535.04	323.03	536.044	[M-H]-	1	3616-06-6	C00190	140253	108316	111013	7645.8
pme2651	NADP (Nicotinamide adenine dinucleotide phosphate)	Nucleotides and derivatives	C21H28N7O17P3	742.07	620.02	743.076	[M-H]-	3	53-59-8	C00006	84427.4	64051.3	45089.8	13204.7
Rn00864	dGMP	Nucleotides and derivatives	C10H14N5O7P	346.05	78.96	347.063	[M-H]-	1	902-04-5	-	69926	134015	84090.1	84186.2
Lmqn000780	Uridine 5'-diphospho-N-acetylglucosamine	Nucleotides and derivatives	C17H27N3O17P2	606.08	384.98	607.082	[M-H]-	3	528-04-1	C00043	39243.7	51203.2	35008.7	13126.9
pme2117	Adenosine 5'-diphosphate	Nucleotides and derivatives	C10H15N5O10P2	426.02	158.93	427.029	[M-H]-	3	58-64-0	C00008	78702.4	118678	58156	26968.7
mws0884	Cyclic 3',5'-Adenylic acid	Nucleotides and derivatives	C10H12N5O6P	328.05	134.05	329.053	[M-H]-	1	60-92-4	C00575	40969.9	40969.9	40969.9	566751
mws1409	Uridine-5'-diphosphoglucuronic acid	Nucleotides and derivatives	C15H22N2O18P2	579.03	403	580.034	[M-H]-	3	-	C00167	31172.7	18595.3	20962.3	1077.23
mws0863	2-Deoxyribose-5'-phosphate*	Nucleotides and derivatives	C5H11O7P	213.02	96.97	214.024	[M-H]-	3	102916-66-5	C00673	11519.4	4629.77	5247.73	26189.9
Lalp013087	Bis(2-ethyl-hexyl)-phthalate	Phenolic acids	C24H38O4	391.28	149.02	390.277	[M+H]+	2	-	-	691644	742908	690963	751991
Lmmp010562	Diisooctyl Phthalate*	Phenolic acids	C24H38O4	391.28	149.02	390.277	[M+H]+	1	27554-26-3	C14577	691644	742908	690963	751991
Lafp002938	Evofolin B glucoside	Phenolic acids	C23H28O11	481.17	177.05	480.163	[M+H]+	3	-	-	35313.6	37433.1	58505	74959.8
Wasyqp3230	4-O-Feruloyl Aminogalactitol	Phenolic acids	C16H23NO9	374.15	177.05	373.137	[M+H]+	2	-	-	295323	400772	369991	308462
pmp000086	1-Feruloyl-sn-glycerol	Phenolic acids	C13H16O6	269.1	177.05	268.095	[M+H]+	3	-	-	81043.4	102775	99148.6	107872
Wasdp03632	Allyl salicylate	Phenolic acids	C10H10O3	179.07	105.03	178.063	[M+H]+	1	10484-09-0	-	448739	570765	521437	830516
mws1336	4-Aminobenzoic acid	Phenolic acids	C7H7NO2	138.06	120.04	137.048	[M+H]+	1	150-13-0	C00568	317695	435983	441713	949099
pma3724	1-O-Feruloylquinic acid*	Phenolic acids	C17H20O9	369.12	177.05	368.111	[M+H]+	3	-	-	4.10515e+06	1.08315e+07	1.55809e+07	1.67842e+07
MWStz545	5-O-Feruloylquinic acid*	Phenolic acids	C17H20O9	369.119	177.057	368.111	[M+H]+	3	40242-06-6	-	3.04846e+06	5.98154e+06	9.15917e+06	9.02972e+06
MWSprf114	Osmundacetone	Phenolic acids	C10H10O3	179.07	115.05	178.063	[M+H]+	2	123694-03-1	-	60073.8	84126.6	58964.2	57269.4
pmb0751	Trans-5-O-(p-Coumaroyl)shikimate	Phenolic acids	C16H16O7	321.1	147.04	320.09	[M+H]+	3	-	C02947	152170	501635	416722	263853
Lmxp011770	Diisobutyl phthalate*	Phenolic acids	C16H22O4	279.159	149.023	278.152	[M+H]+	3	84-69-5	C15205	8.24322e+06	7.90198e+06	8.29984e+06	9.5913e+06
MWSslk097	Dimethyl phthalate	Phenolic acids	C10H10O4	195.06	163.04	194.058	[M+H]+	3	131-11-3	C11233	315785	291297	254267	283881
Lmwp011196	Bis(2-ethylhexyl)phthalate*	Phenolic acids	C24H38O4	391.284	149.023	390.277	[M+H]+	1	117-81-7	C03690	918791	994994	942101	1.06446e+06
Wasyqp3073	p-Coumaroyl Aminogalactitol	Phenolic acids	C15H21NO8	344.13	147.04	343.127	[M+H]+	1	-	-	668261	743046	628258	742099
Zbjp006982	7-(4-hydroxy-3-methoxyphenyl)-1-(4-hydroxyphenyl)hepta-4,6-dien-3-one	Phenolic acids	C20H20O4	325.14	163.07	324.136	[M+H]+	3	-	-	36454.7	41847	52335.1	62866
Walbp08551	3,5-Di-tert-butylbenzoic acid	Phenolic acids	C15H22O2	235.17	179.11	234.161	[M+H]+	1	16225-26-6	-	139096	161054	167292	154571
MWSmce001	5-Acetylsalicylic acid	Phenolic acids	C9H8O4	181.05	107.05	180.042	[M+H]+	3	13110-96-8	-	60199.8	58795.2	65294.1	59099.1
Wacyp09192	2,5-O-Di-CinnamylSorbitol	Phenolic acids	C24H30O6	415.21	119.09	414.204	[M+H]+	1	-	-	1.57255e+07	1.82582e+07	1.95666e+07	1.80357e+07
MWSmce341	Butyl isobutyl phthalate*	Phenolic acids	C16H22O4	279.159	149.033	278.152	[M+H]+	3	17851-53-5	-	6.71666e+06	8.83395e+06	8.31836e+06	8.90341e+06
Wbmp011762	Dibutylphthalate*	Phenolic acids	C16H22O4	279.16	149.02	278.152	[M+H]+	3	-	-	6.71666e+06	8.83395e+06	8.31836e+06	8.90341e+06
Wbsp004755	Methyl Hydroxycinnamate	Phenolic acids	C10H10O3	179.07	119.05	178.063	[M+H]+	1	80540-55-2	-	35451	49562.9	104150	113246
WaYp005219	1-O-(p-coumaroyl) 3-Hydroxy-3-methylglutaric acid	Phenolic acids	C15H16O7	309.1	147.04	308.09	[M+H]+	3	-	-	86744.6	124545	113131	122151
MWStz342	5-O-p-Coumaroylquinic acid	Phenolic acids	C16H18O8	339.11	147.05	338.1	[M+H]+	2	32451-86-8	-	8.10088e+06	2.44102e+07	3.94815e+07	3.47717e+07
Zbsp010317	[6]-Paradol acetyl	Phenolic acids	C19H28O4	321.2	137.06	320.199	[M+H]+	3	-	-	62189.5	56043	25856.1	67304.8
Zbjp002538	1,7-bis(4-hydroxypheny)hept-1-ene-3-ol	Phenolic acids	C19H22O3	299.16	107.05	298.157	[M+H]+	3	-	-	33952.9	33336.9	28245.4	28339.2
Lmxp007007	Ningposide D	Phenolic acids	C18H22O8	367.14	161.06	366.132	[M+H]+	3	861885-73-6	-	34589.8	46972.9	48495.3	36048.3
Wasyqp2836	3-O-Feruloyl Aminogalactitol	Phenolic acids	C16H23NO9	374.14	177.06	373.137	[M+H]+	1	-	-	22333.7	40940.9	74563.5	48588.4
Zblp002750	Methyl-3-(3-hydroxyphenyl)Propionate	Phenolic acids	C10H12O3	181.09	121.06	180.079	[M+H]+	3	61389-68-2	-	46209.6	64878.7	49790.6	39319.1
Lazn002158	3,4'-Dihydroxypropiophenone glucoside	Phenolic acids	C15H20O8	329.122	121.028	328.116	[M+H]+	3	-	-	39418.9	54215.8	16667.2	60260.1
pmb0108	Feruloyl syringic acid	Phenolic acids	C19H18O8	375.11	137.1	374.1	[M+H]+	3	-	-	46753.9	79588.7	85891.5	141553
Zbsp009834	Methyl-[6]-shogaol methoxy	Phenolic acids	C19H28O4	321.207	137.059	320.199	[M+H]+	3	-	-	71159.2	58634.1	31370.7	58399.7
NK10253223	2-Amino-3-methoxybenzoic acid	Phenolic acids	C8H9NO3	168.06	94.06	167.058	[M+H]+	3	3177-80-8	C05831	42176.6	37962.8	25606	34334.7
WaTKp04564	p-Coumaroyl-arabinofuranose	Phenolic acids	C14H16O7	297.1	147.04	296.09	[M+H]+	3	-	-	23916	39568.3	34855.9	43929.6
Lmfp001509	1-O-Galloyl-rhamnose	Phenolic acids	C13H16O9	317.09	153.02	316.079	[M+H]+	3	-	-	37664.9	55371.1	45339.6	65591
pme1439	p-Coumaric acid	Phenolic acids	C9H8O3	165.05	119.05	164.047	[M+H]+	1	501-98-4	C00811	21969.9	691055	1.44533e+06	2.06156e+06
MWSslk066	3-Hydroxy-4-methoxybenzoic acid; Isovanillic Acid	Phenolic acids	C8H8O4	169.05	65.04	168.042	[M+H]+	3	645-08-9	-	53384	50756.3	63813.9	89788.5
Zbsp011410	Methyl acetoxy-[6]-gingerol	Phenolic acids	C20H30O5	351.22	151.08	350.209	[M+H]+	3	-	-	8072.64	9751.01	9837.04	27979.5
Lmyp003934	Anacardic acid	Phenolic acids	C22H36O3	349.27	123.08	348.266	[M+H]+	3	16611-84-0	C10759	4024.32	3474.54	2528.51	11635.9
Zbsp011292	Methyl [6]-Gingerdiol 3-acetate	Phenolic acids	C20H32O5	353.23	151.074	352.225	[M+H]+	3	-	-	11094.3	16937.1	11429.2	38716.8
Wdtp003420	1-O-Feruloyl-beta-D-glucose	Phenolic acids	C16H20O9	357.12	177.05	356.111	[M+H]+	3	-	-	5449.2	18943.5	32980.9	108782
Lmqp008175	Methyl Cinnamate	Phenolic acids	C10H10O2	163.08	103.05	162.068	[M+H]+	2	103-26-4	C06358	114441	192403	281992	87166.9
Cmyp005063	Grandidentatin	Phenolic acids	C21H28O9	425.18	147.04	424.173	[M+H]+	3	15732-48-6	C10463	142833	369733	325707	420201
Walp001919	1-O-p-Coumaroylgalactaric acid	Phenolic acids	C15H16O10	357.08	147.04	356.074	[M+H]+	1	-	-	171152	271228	366486	375471
Walp003918	1-O-p-Coumaroylsedoheptulose	Phenolic acids	C16H20O9	357.12	147.04	356.111	[M+H]+	3	-	-	17192.8	45406.3	35189.5	7040.2
Layp004192	3,4,5-Trimethoxyphenol-1-O-β-D-malonylglucoside	Phenolic acids	C18H24O12	433.132	185.081	432.127	[M+H]+	3	-	-	5840.63	11108.3	11693.4	8523.28
Lakn001671	2-β-D-Glucopyranosyloxy-5-hydroxy-phenylacetic acid	Phenolic acids	C14H18O9	329.09	123.05	330.095	[M-H]-	2	-	-	163140	164791	232553	256232
Rfn050306	Protocatechuic acid xylosyl glucoside	Phenolic acids	C18H24O13	447.11	152.01	448.122	[M-H]-	3	-	-	9.05194e+06	1.17333e+07	1.04916e+07	9.82472e+06
Wasyqn2926	3-O-Feruloyl Octose*	Phenolic acids	C18H24O11	415.12	193.05	416.132	[M-H]-	1	-	-	279387	406953	735502	315194
Waptn02725	Feruloyloctose*	Phenolic acids	C18H24O11	415.12	193.05	416.132	[M-H]-	1	-	-	243529	400904	667183	372239
Wasyqn2892	Trans-Ferulic Acid 1'-O-[Apiosyl-(1->6)-Glucosyl] Ester	Phenolic acids	C21H28O13	487.15	193.05	488.152	[M-H]-	1	-	-	360440	369265	411518	374455
Lmmn001643	2-Hydroxycinnamic acid	Phenolic acids	C9H8O3	163.04	119.05	164.047	[M-H]-	2	583-17-5	C01772	110836	5.97247e+06	1.34119e+07	1.73582e+07
mws0748	1-Caffeoylquinic acid	Phenolic acids	C16H18O9	353.09	191.06	354.095	[M-H]-	1	1241-87-8	-	2.6295e+06	5.5589e+06	1.61888e+07	1.47549e+07
pme1816	Neochlorogenic acid (5-O-Caffeoylquinic acid)*	Phenolic acids	C16H18O9	353.09	191.06	354.095	[M-H]-	1	906-33-2	C17147	2.76359e+06	5.38947e+06	1.84784e+07	1.47716e+07
mws0178	Chlorogenic acid (3-O-Caffeoylquinic acid)*	Phenolic acids	C16H18O9	353.09	191.06	354.095	[M-H]-	1	327-97-9	C00852	2.6295e+06	5.5589e+06	1.61888e+07	1.47549e+07
Zmhn002334	6-O-Feruloyl-β-D-glucose	Phenolic acids	C16H20O9	355.1	193.05	356.111	[M-H]-	2	137887-25-3	-	116829	219347	174526	207880
Zaln004057	4-caffeoylshikimic acid	Phenolic acids	C16H16O8	335.08	179.03	336.084	[M-H]-	1	-	-	10287.8	126411	297204	250107
pmn001421	3-O-p-Coumaroylquinic acid	Phenolic acids	C16H18O8	337.093	191.056	338.1	[M-H]-	1	87099-71-6	-	1.08464e+07	3.14888e+07	4.52281e+07	4.10291e+07
pmb2795	4-Methoxycinnamic acid	Phenolic acids	C10H10O3	177.06	133.07	178.063	[M-H]-	3	830-09-1	-	12728.3	19645.2	22109.2	26090
Lmbn013410	2,4-Di-Tert-Butylphenol	Phenolic acids	C14H22O	205.16	189.127	206.167	[M-H]-	1	96-76-4	-	451997	459833	507853	513530
Zbfn005854	2,6-Di-(4-hydroxycinnamoyl)glucoside	Phenolic acids	C24H24O10	471.13	163.04	472.137	[M-H]-	3	-	-	373926	586580	433020	541286
Wasn002933	1-O-(3,4,5-Trimethoxybenzoyl)-B-D-Glucopyranoside	Phenolic acids	C16H22O10	373.11	211.06	374.121	[M-H]-	2	-	-	364285	402633	337570	375597
WaYn002313	Homosyringic Acid 4'-O-Glucoside	Phenolic acids	C16H22O10	373.11	193.05	374.121	[M-H]-	1	-	-	2.26366e+06	4.05462e+06	4.82036e+06	4.10843e+06
Wasn002449	Protocatechuic acid 1-O-Rutinoside	Phenolic acids	C19H26O13	461.13	152.01	462.137	[M-H]-	3	-	-	633100	875477	666238	654427
Lman002731	Grevilloside F	Phenolic acids	C15H18O9	341.09	135.04	342.095	[M-H]-	3	1094004-50-8	-	45274.9	110946	119862	122901
mws1714	Chicoric Acid	Phenolic acids	C22H18O12	473.07	149.01	474.08	[M-H]-	3	70831-56-0	C10437	119884	171395	156182	155737
Wafn002827	Dihydroferulic acid glucoside	Phenolic acids	C16H22O9	357.12	195.07	358.126	[M-H]-	1	-	-	343208	369214	377584	350513
Hmln000873	2-O-Galloyl-D-glucose	Phenolic acids	C13H16O10	331.07	169.01	332.074	[M-H]-	1	-	-	44441.4	44664.4	32821.6	40306.9
pme0281	Terephthalic acid	Phenolic acids	C8H6O4	165.019	121.029	166.027	[M-H]-	3	100-21-0	C06337	182141	170498	218167	257431
WaYn002146	2-(Hydroxymethyl)Phenyl 2-O-Beta-D-Glucopyranosyl-Beta-D-Glucopyranoside	Phenolic acids	C19H28O12	507.17	179.06	448.158	[M+CH3COOH-H]-	3	-	-	133211	174819	73531.4	139507
pmb3142	Salicylic acid-2-O-glucoside	Phenolic acids	C13H16O8	299.08	137.02	300.084	[M-H]-	3	10366-91-3	-	836417	919782	1.49775e+06	974578
mws2108	Cryptochlorogenic acid (4-O-Caffeoylquinic acid)*	Phenolic acids	C16H18O9	353.09	191.06	354.095	[M-H]-	1	905-99-7	-	1.65005e+06	4.0569e+06	1.07722e+07	9.50683e+06
pmn001367	Protocatechuic acid-4-O-glucoside*	Phenolic acids	C13H16O9	315.07	153.02	316.079	[M-H]-	1	-	-	1.60787e+06	1.66107e+06	1.76505e+06	2.37508e+06
pmb2871	1-O-Gentisoyl-β-D-glucoside*	Phenolic acids	C13H16O9	315.072	153.019	316.079	[M-H]-	1	23445-11-6	-	1.60787e+06	1.66107e+06	1.76505e+06	2.37508e+06
Lmhn003074	Feruloylmalic acid	Phenolic acids	C14H14O8	309.06	193.05	310.069	[M-H]-	1	-	-	39176.7	98089	141800	214139
pmn001420	1-O-Caffeoyl-β-D-glucose*	Phenolic acids	C15H18O9	341.088	179.036	342.095	[M-H]-	2	14364-08-0	C10433	150759	267442	322480	342901
Wasyqn2170	Vanillic acid glucoside	Phenolic acids	C14H18O9	329.09	167.03	330.095	[M-H]-	1	32142-31-7	-	677461	654957	732475	820633
pmb2654	Anthranilate-1-O-Sophoroside	Phenolic acids	C19H27NO12	460.15	117.9	461.153	[M-H]-	3	-	-	2.52926e+06	2.90527e+06	2.30239e+06	2.45011e+06
Zbfn003867	2-O-(3,4-dihydroxyphenylacetyl)-6-O-caffeoylglucoside	Phenolic acids	C23H24O12	491.12	161.02	492.127	[M-H]-	3	-	-	76808.3	95474	115097	92542.3
Lakn002075	4-Hydroxybenzoic acid glucosyl xyloside	Phenolic acids	C18H24O12	431.12	137.02	432.127	[M-H]-	1	-	-	1.94313e+06	2.98432e+06	1.82589e+06	1.89919e+06
Lakn002368	2-Hydroxy-5-methylbenzoyl-1-O-glucose	Phenolic acids	C14H18O8	313.09	107.05	314.1	[M-H]-	1	-	-	86145.8	88046.3	75204.4	69568.4
Hahn000897	picrorhizin	Phenolic acids	C20H28O14	491.14	167.03	492.148	[M-H]-	3	60824-10-4	-	119073	165359	163306	168272
pme0422	Isoferulic Acid*	Phenolic acids	C10H10O4	193.05	134.04	194.058	[M-H]-	1	25522-33-2	C10470	570558	916534	2.48356e+06	3.06179e+06
mws0014	Ferulic acid*	Phenolic acids	C10H10O4	193.051	134.037	194.058	[M-H]-	1	537-98-4	C01494	570558	916534	2.48356e+06	3.06179e+06
Safn004770	Salviaflaside*	Phenolic acids	C24H26O13	521.13	359.08	522.137	[M-H]-	3	-	-	61606.1	147239	137338	140723
MWStz395	Rosmarinyl glucoside*	Phenolic acids	C24H26O13	521.13	359.09	522.137	[M-H]-	3	910028-78-3	-	61606.1	147239	137338	140723
pmn001315	Regaloside	Phenolic acids	C20H26O12	457.14	397.15	458.142	[M-H]-	3	-	-	30714.2	33037.9	31318.9	30562.1
Safn001820	Tichocarpol A*	Phenolic acids	C9H10O7S	261.01	181.05	262.015	[M-H]-	1	-	-	245024	267054	277118	299152
Lcsn002137	Homovanillic acid sulfate*	Phenolic acids	C9H10O7S	261.01	181.05	262.015	[M-H]-	1	38339-06-9	-	245024	267054	277118	299152
Zmhn001926	1-O-Salicyloyl-β-D-glucose*	Phenolic acids	C13H16O8	299.077	137.025	300.084	[M-H]-	1	60517-74-0	-	5.83234e+06	5.55166e+06	5.90753e+06	5.84229e+06
Wasdn02417	3-hydroxybenzoyl-β-D-glucose*	Phenolic acids	C13H16O8	299.08	137.02	300.084	[M-H]-	1	-	-	5.83234e+06	5.55166e+06	5.90753e+06	5.84229e+06
MWSmce339	2-Methoxycinnamic acid	Phenolic acids	C10H10O3	177.06	133.07	178.063	[M-H]-	3	6099-03-2	-	8842.78	18193.3	18355.1	23994.6
Lmyn002403	Mandelic acid-β-glucoside	Phenolic acids	C14H18O8	313.09	101.02	314.1	[M-H]-	1	-	-	23720.5	23885.9	17405	24495.3
Zbfn005915	2-(4-Hydroxycinnamoyl)glucoside	Phenolic acids	C26H28O12	531.15	205.05	532.158	[M-H]-	3	-	-	70795.4	67961.1	99478.4	79172.1
Rfn048602	Melilotoside*	Phenolic acids	C15H18O8	325.09	119.05	326.1	[M-H]-	1	618-67-7	-	793802	730308	606378	666277
Hmhn003067	Phenylpropionic acid-O-β-D-glucopyranoside*	Phenolic acids	C15H18O8	325.09	119.05	326.1	[M-H]-	1	-	-	746830	769116	662118	703016
Lmbn004847	4-Methoxyphenylpropionic acid	Phenolic acids	C10H12O3	179.07	146.04	180.079	[M-H]-	3	-	-	6043.06	55396.3	105345	12492.5
Lmhn002926	p-Coumaroylmalic acid	Phenolic acids	C13H12O7	279.05	163.04	280.058	[M-H]-	3	-	-	25247.4	50697.4	51215.1	101880
mws0028	Vanillic acid	Phenolic acids	C8H8O4	167.03	108.02	168.042	[M-H]-	3	121-34-6	C06672	17929.7	36966.2	64040	208698
Zmgn004894	Methyl 4-hydroxybenzoate	Phenolic acids	C8H8O3	151.04	136.02	152.047	[M-H]-	3	99-76-3	-	141065	166154	152679	307667
Labn002107	galloyl xylosyl glucoside*	Phenolic acids	C18H24O14	463.11	168.01	464.117	[M-H]-	1	-	-	97615.1	150964	139144	129808
Wmmn000117	mudanoside B*	Phenolic acids	C18H24O14	463.11	168.01	464.117	[M-H]-	1	203511-37-9	-	97615.1	150964	139144	129808
Lmdn003756	Methyl caffeate	Phenolic acids	C10H10O4	193.05	135.05	194.058	[M-H]-	1	3843-74-1	C10477	13013	18284.1	25808.3	24114
Zbfn002396	6-O-Dihydrocaffeoylglucose	Phenolic acids	C15H20O9	343.1	163.04	344.111	[M-H]-	2	-	-	88678.4	72346.8	78084.7	64013.8
mws0179	Chlorogenic acid methyl ester	Phenolic acids	C17H20O9	367.1	190.9	368.111	[M-H]-	3	29708-87-0	-	2.97406e+06	7.45819e+06	1.34391e+07	1.67992e+07
MWStz488	4-O-p-Coumaroylquinic acid	Phenolic acids	C16H18O8	337.09	173.05	338.1	[M-H]-	1	53539-37-0	C10441	661372	2.25928e+06	3.03853e+06	3.1559e+06
Jmwn002117	2,6-dimethoxybenzene-1,4-diol 1-O-β-D-glucopyranoside	Phenolic acids	C14H20O9	331.1	153.02	332.111	[M-H]-	1	-	-	294542	472055	546312	520866
Wasyqn2135	Gallic Acid 4-O-Glucoside	Phenolic acids	C13H16O10	331.07	168.01	332.074	[M-H]-	1	-	-	52403.4	79697	148322	183377
pme0282	Phthalic acid	Phenolic acids	C8H6O4	165.02	77.04	166.027	[M-H]-	1	88-99-3	C01606	20812.9	15880.3	18158.5	20305.5
Zbfn002690	1-(4-Hydroxybenzoyl)Glucose; 25545-07-7	Phenolic acids	C13H16O8	299.08	93.03	300.084	[M-H]-	1	-	-	1.56179e+06	1.44697e+06	1.58122e+06	1.74899e+06
mws0749	4-Hydroxybenzoic acid	Phenolic acids	C7H6O3	137.02	93.03	138.032	[M-H]-	3	99-96-7	C00156	87445.6	896779	2.04639e+06	5.71731e+06
WaYn003084	Guaiacylglycerol 8-O-(1''-O-Glucosyl)Vanillic Acid Ether	Phenolic acids	C24H30O13	525.16	167.03	526.169	[M-H]-	2	-	-	572765	653367	526036	616227
Laln005325	3,4-dihydroxyallyl benzene-4-O-[α-L-rhamnosyl-(1→6)]-β-D-glucopyranoside	Phenolic acids	C21H30O11	457.17	149.06	458.179	[M-H]-	2	-	-	198371	229488	163325	221990
Waptn02053	5-{[2-O-(beta-d-apiofuranosyl)-beta-d-glucopyranosyl]oxy}-2-hydroxybenzoic acid*	Phenolic acids	C18H24O13	447.11	152.01	448.122	[M-H]-	1	-	-	8.837e+06	1.20599e+07	9.63795e+06	9.32889e+06
Lakn002165	Protocatechuic acid glucosyl xyloside*	Phenolic acids	C18H24O13	447.12	152.01	448.122	[M-H]-	1	-	-	8.837e+06	1.20599e+07	9.63795e+06	9.32889e+06
pme2598	3,4-Dihydroxybenzeneacetic acid*	Phenolic acids	C8H8O4	167.03	123.05	168.042	[M-H]-	3	102-32-9	C01161	134865	273608	321524	448108
pme1292	Homogentisic acid*	Phenolic acids	C8H8O4	167.03	123.05	168.042	[M-H]-	3	451-13-8	C00544	134865	273608	321524	448108
Zbfn003303	3-(Hydroxycinnamoyl)-quinic acid*	Phenolic acids	C16H18O8	337.09	163.04	338.1	[M-H]-	1	-	-	71872.6	116625	130721	303897
pme3083	2-(Formylamino)benzoic acid	Phenolic acids	C8H7NO3	164.04	120.05	165.043	[M-H]-	3	3342-77-6	C05653	30386.6	739945	1.78299e+06	2.58501e+06
Zmhn001793	6-O-Caffeoyl-D-glucose*	Phenolic acids	C15H18O9	341.09	179.03	342.095	[M-H]-	2	-	-	113018	227841	287015	247734
Safn001967	2,3,4-trihydroxy-5-{[3-(4-hydroxyphenyl)prop-2-enoyl]oxy}hexanedioic acid	Phenolic acids	C15H16O10	355.07	85.03	356.074	[M-H]-	1	-	-	4.92232e+06	8.25775e+06	1.47528e+07	1.51923e+07
pmb3068	1-O-p-Coumaroylquinic acid*	Phenolic acids	C16H18O8	337.09	163.04	338.1	[M-H]-	1	-	-	124030	209825	216434	552786
Zmhn002227	4-O-Glucosyl-sinapate	Phenolic acids	C17H22O10	385.11	223.06	386.121	[M-H]-	3	-	C02919	995784	975269	899439	927971
Zmhn002301	p-Coumaric acid-4-O-glucoside*	Phenolic acids	C15H18O8	325.093	163.039	326.1	[M-H]-	1	117405-48-8	C06739	503049	483677	441559	503778
Wasyqn3009	5-O-p-Coumaroylgalactaric acid	Phenolic acids	C15H16O10	355.07	209.03	356.074	[M-H]-	2	-	-	408030	885718	1.45729e+06	1.75168e+06
Wasn002902	O-p-Coumaroylgalactaric acid	Phenolic acids	C15H16O10	355.07	209.03	356.074	[M-H]-	1	-	-	571421	908701	1.60142e+06	1.7774e+06
pmn001419	1-O-p-Coumaroyl-β-D-glucose*	Phenolic acids	C15H18O8	325.09	163.04	326.1	[M-H]-	1	7139-64-2	C16827	1.46099e+06	1.38257e+06	1.06152e+06	1.44196e+06
Wafn002874	4-O-(4'-O-alpha-D-Glucopyranosyl)caffeoylquinic acid	Phenolic acids	C22H28O14	515.14	323.08	516.148	[M-H]-	3	1401352-62-2	-	12905.3	22283.3	18801.2	23426.6
MWSmce501	Protocatechuic Acid Methyl Ester	Phenolic acids	C8H8O4	167.04	108.02	168.042	[M-H]-	3	2150-43-8	-	23488	38652	55413.7	26199.5
MWSHC20125	5-O-Caffeoylshikimic acid	Phenolic acids	C16H16O8	335.08	135.05	336.084	[M-H]-	1	73263-62-4	-	10811.2	98180.1	298616	228561
MWStz537	3-O-Feruloylquinic acid	Phenolic acids	C17H20O9	367.1	193.05	368.111	[M-H]-	2	1899-29-2	-	14851.7	49679	83814.8	188477
Lmsn002288	1-O-Caffeoyl-(6-O-glucosyl)-β-D-glucose	Phenolic acids	C21H28O14	503.14	341.09	504.148	[M-H]-	3	-	-	26883	38752.3	28471.4	23748.5
Wafn001957	2-O-Caffeoylglucaric Acid	Phenolic acids	C15H16O11	371.06	209.03	372.069	[M-H]-	1	-	C03062	26025.8	98449.9	254379	232201
Lmjn002534	Darendoside A	Phenolic acids	C19H28O11	431.16	149.05	432.163	[M-H]-	3	149596-95-2	-	30342	49724.5	41071.7	41999.3
Wafn002319	4-O-(3'-O-alpha-D-Glucopyranosyl)caffeoylquinic acid	Phenolic acids	C22H28O14	515.14	323.08	516.148	[M-H]-	1	1401352-63-3	-	15672.7	24190.2	20043	17276
Waxn001226	1-Caffeoyl-6-Erythrosyl-Beta-D-Glucose	Phenolic acids	C19H24O13	459.11	161.02	460.122	[M-H]-	3	-	-	109415	133024	125816	106438
Zbjn003642	1-O-rhamnose-3-O-Caffeoyl Quinic Acid	Phenolic acids	C22H28O13	499.15	191.06	500.155	[M-H]-	3	-	-	9912.93	32391.3	71754.1	53888.6
Wafn002491	2-O-Feruloylglucaric Acid	Phenolic acids	C16H18O11	385.08	209.03	386.085	[M-H]-	2	-	-	155984	384179	798944	1.01097e+06
Hmmn002544	Ferulic acid-4-O-glucoside	Phenolic acids	C16H20O9	355.1	193.05	356.111	[M-H]-	2	117405-51-3	-	76618.4	140097	355839	305338
Rfn052978	2-β-D-Glucopyranosyloxy-4-methoxy-cis-cinnamic acid	Phenolic acids	C16H20O9	355.1	193.05	356.111	[M-H]-	3	-	-	84876.8	164458	364174	311288
mws0027	Syringic acid	Phenolic acids	C9H10O5	197.05	123.01	198.053	[M-H]-	3	530-57-4	C10833	7829.01	19020.5	31454.3	66842.4
mws4085	Sinapic acid	Phenolic acids	C11H12O5	223.06	193.02	224.069	[M-H]-	3	530-59-6	C00482	7766.77	10277.1	19238.5	48702
mws0467	3-(4-Hydroxyphenyl)-propionic acid*	Phenolic acids	C9H10O3	165.06	119.05	166.063	[M-H]-	3	501-97-3	C01744	2294.37	54529.7	125654	175511
mws0159	Phenylpyruvic acid	Phenolic acids	C9H8O3	163.04	91.06	164.047	[M-H]-	1	156-06-9	C00166	4230.53	135772	284951	362381
Wasyqn2983	3-[4-(Beta-D-Glucopyranosyloxy)Phenyl]Propionic Acid	Phenolic acids	C15H20O8	327.11	165.06	328.116	[M-H]-	2	-	-	8184.01	26383.1	88286.9	91250.4
Lmnn002886	1'-O-(3,4-Dihydroxyphenethyl)-O-caffeoyl-glucoside	Phenolic acids	C23H26O11	477.14	179.03	478.147	[M-H]-	3	-	-	18213.7	19251.2	18009.7	21569.7
Lakn003294	2-β-D-Glucopyranosyloxy-5-hydroxyphenylacetic acidmethylester*	Phenolic acids	C15H20O9	343.1	181.05	344.111	[M-H]-	3	-	-	10915.5	20849.5	24793.6	21355.9
MWSHC2022	Glucosyringic acid	Phenolic acids	C15H20O10	359.1	197.05	360.106	[M-H]-	1	33228-65-8	-	375981	489884	477468	588877
MWSHC2062	Ferulic β-glucoside*	Phenolic acids	C16H20O9	355.1	193.05	356.111	[M-H]-	1	14364-12-6	-	131102	159506	165835	220566
ZbBn004947	3-O-feruloyl-shikimicAcid	Phenolic acids	C17H18O8	349.09	193.05	350.1	[M-H]-	1	-	-	2164.42	37450.9	82950.4	84813.9
MWS0274	DL-3-Phenyllactic acid*	Phenolic acids	C9H10O3	165.06	119.05	166.063	[M-H]-	3	828-01-3	-	1250.25	40636.4	101345	133957
mws2212	Caffeic acid	Phenolic acids	C9H8O4	179.03	135.05	180.042	[M-H]-	1	331-39-5	C01197	5318.81	48447.8	133710	162153
pmn001687	Cis-Coutaric acid	Phenolic acids	C13H12O8	295.05	163.04	296.053	[M-H]-	3	67920-37-0	-	18622.5	38735.5	32199.2	64042.8
Waymn03248	4-O-Feruloylquinic acid	Phenolic acids	C17H20O9	367.1	193.05	368.111	[M-H]-	1	2613-86-7	-	15513.3	49583.7	84790.2	222398
Lmhn002140	Feruloyltartaric acid (Fertaric acid)	Phenolic acids	C14H14O9	325.06	193.05	326.064	[M-H]-	3	-	-	23407.3	97148.9	141982	147600
Wasn003200	O-Feruloylgalactaric acid	Phenolic acids	C16H18O11	385.08	209.03	386.085	[M-H]-	1	-	C03156	406124	1.38326e+06	50809.5	2.01869e+06
pmn001411	Cornoside	Phenolic acids	C14H20O8	315.11	135.05	316.116	[M-H]-	3	40661-45-8	-	38562.1	39297.6	33980.5	55791.5
Zmhn002422	1-O-Feruloyl-β-D-glucose*	Phenolic acids	C16H20O9	355.103	193.052	356.111	[M-H]-	1	7196-71-6	C17759	88826.7	140510	151285	178144
pme3443	Sinapinaldehyde	Phenolic acids	C11H12O4	207.07	192.04	208.074	[M-H]-	3	4206-58-0	C05610	10192	13058.6	10889	21847.7
MWStz577	Citrusin B	Phenolic acids	C27H36O13	567.2	195.07	568.216	[M-H]-	2	105279-10-5	-	20722.8	34681.4	35390.5	38327.5
MWS20182	Dihydroferulic Acid	Phenolic acids	C10H12O4	195.07	136.05	196.074	[M-H]-	3	1135-23-5	-	1017.16	9209.55	26270.7	30709.9
Lmmn000774	Dihydrocaffeoylglucose*	Phenolic acids	C15H20O9	343.1	181.05	344.111	[M-H]-	3	-	-	7773.98	19163.7	19465.6	15536.5
MWSmce177	Ethyl ferulate	Phenolic acids	C12H14O4	221.09	133.03	222.089	[M-H]-	3	4046-02-0	-	364.757	6090.12	10563.1	12666.9
Zbln003174	4''-O-Acetylverbascoside	Phenolic acids	C31H38O16	665.21	191.06	666.216	[M-H]-	3	-	-	11842.7	9906.41	14774.7	13380.8
Lmfn003035	6-O-p-Coumaroyl-β-D-glucose	Phenolic acids	C15H18O8	325.09	145.03	326.1	[M-H]-	1	114297-65-3	-	1763.23	65037.4	273900	45621.5
Zbfn002169	3'-p-Coumaroyl-sucrose	Phenolic acids	C21H28O13	487.15	145.03	488.153	[M-H]-	1	-	-	1879.7	14386.1	50183.2	213763
Labn002264	Grevilloside G	Phenolic acids	C14H20O8	315.11	153.05	316.116	[M-H]-	3	791846-69-0	-	810726	1.01482e+06	995849	1.3581e+06
mws2213	Cinnamic acid	Phenolic acids	C9H8O2	147.05	103.06	148.052	[M-H]-	3	140-10-3	C00423	994.601	6671.99	6912.23	25549.2
Lcsp002417	Ser-Val-Leu	Amino acids and derivatives	C14H27N3O5	318.2	159.11	317.195	[M+H]+	1	-	-	66569.9	162736	152933	278214
Safp003456	6-(6-aminohexanoylamino)hexanoate	Amino acids and derivatives	C12H24N2O3	245.19	86.1	244.179	[M+H]+	1	-	-	122053	215830	271132	613371
Zmmp002946	(3-(carboxyamino)-2-methylpropanoyl)phenylalanine*	Amino acids and derivatives	C14H18N2O5	295.129	120.081	294.122	[M+H]+	1	-	-	783436	1.40554e+06	738647	1.5801e+06
Wccp002870	γ-Glu-Phe*	Amino acids and derivatives	C14H18N2O5	295.13	120.08	294.122	[M+H]+	1	7432-24-8	-	783436	1.40554e+06	738647	1.5801e+06
MW0156004	Pro-Thr-His	Amino acids and derivatives	C15H23N5O5	376.16	137.06	353.17	[M+Na]+	3	-	-	259751	288966	332745	276090
MW0156837	Ser-Lys-Cys	Amino acids and derivatives	C12H24N4O5S1	359.13	151.04	336.147	[M+Na]+	3	-	-	51358.7	91882.7	119468	100158
MW0150058	Glu-Leu-Met	Amino acids and derivatives	C16H29N3O6S1	392.19	213.11	391.178	[M+H]+	3	-	-	300918	334588	350408	279008
MWS201458	Phe-Ile	Amino acids and derivatives	C15H22N2O3	279.17	120.09	278.163	[M+H]+	1	22951-94-6	-	54926.5	91094.4	61384.5	150052
Zmmp003443	γ-Glu-Trp	Amino acids and derivatives	C16H19N3O5	334.14	188.07	333.132	[M+H]+	1	66471-20-3	-	373054	748950	531817	1.10842e+06
MW0150882	His-Cys-Asn	Amino acids and derivatives	C13H20N6O5S1	373.13	201.05	372.122	[M+H]+	3	-	-	481561	549765	554566	541255
MW0149797	Gln-Ser-Ala	Amino acids and derivatives	C11H20N4O6	305.15	190.08	304.138	[M+H]+	3	-	-	458050	624500	439004	480474
mws5035	L-Leucyl-L-phenylalanine	Amino acids and derivatives	C15H22N2O3	279.17	120.08	278.163	[M+H]+	2	56217-82-4	-	153782	262812	180731	624665
Lcsp002225	L-Glutaminyl-L-tryptophan	Amino acids and derivatives	C16H20N4O4	333.16	188.07	332.149	[M+H]+	3	66851-83-0	-	19915.6	24039.5	29477.7	44257.8
mws4176	L-Alanyl-L-Phenylalanine	Amino acids and derivatives	C12H16N2O3	237.12	120.09	236.116	[M+H]+	3	3061-90-3	-	45366.2	65062.1	48390.3	150021
MW0109216	Phe-Val	Amino acids and derivatives	C14H20N2O3	265.15	120.08	264.147	[M+H]+	3	3918-90-9	-	95303.2	176257	124471	311864
MW0146248	Asp-Pro-Tyr	Amino acids and derivatives	C18H23N3O7	394.16	251.1	393.154	[M+H]+	3	-	-	138850	199548	136317	66206.4
Lmhp001670	L-Valyl-L-Leucine	Amino acids and derivatives	C11H22N2O3	231.17	72.08	230.163	[M+H]+	2	3989-97-7	-	238658	529260	430747	801182
Zbqp003191	5-(carbamoyloxy)-2-oxopentyl L-leucinate	Amino acids and derivatives	C12H22N2O5	275.16	86.1	274.153	[M+H]+	2	-	-	248447	288399	276162	140294
MW0145316	Arg-Cys-Ser	Amino acids and derivatives	C12H24N6O5S1	365.16	306.11	364.153	[M+H]+	3	-	-	752339	2.5265e+06	5.30807e+06	6.66357e+06
Lmhp002001	L-Valyl-L-Phenylalanine	Amino acids and derivatives	C14H20N2O3	265.15	72.08	264.147	[M+H]+	3	3918-92-1	-	119049	218703	213940	453835
MWS4309	Glycyl-tryptophan	Amino acids and derivatives	C13H15N3O3	262.12	188.07	261.111	[M+H]+	3	2390-74-1	-	97487.6	62226.7	37221.9	66492.6
MWSmce056	DL-Tryptophan	Amino acids and derivatives	C11H12N2O2	205.09	146.06	204.09	[M+H]+	1	54-12-6	C00806	4.1606e+07	5.12796e+07	4.60638e+07	4.86132e+07
Zazp002547	cyclo-(Gly-Phe)	Amino acids and derivatives	C11H12N2O2	205.1	146.06	204.09	[M+H]+	1	10125-07-2	-	4.56241e+07	6.35378e+07	5.138e+07	5.9596e+07
MW0108306	Met-Lys	Amino acids and derivatives	C11H23N3O3S	278.15	246.12	277.146	[M+H]+	3	45214-88-8	-	119013	207975	661423	793334
MW0150430	Gly-Lys-Tyr	Amino acids and derivatives	C17H26N4O5	367.2	264.16	366.19	[M+H]+	3	-	-	272686	316300	351279	400001
Zmmp002333	L-Homonorleucine	Amino acids and derivatives	C7H15NO2	146.12	83.09	145.11	[M+H]+	3	44902-02-5	-	74660.1	56958.5	63696.5	66334.1
Zbqp002511	N-Methylisoleucine	Amino acids and derivatives	C7H15NO2	146.12	55.05	145.11	[M+H]+	3	39554-61-5	-	167660	139222	128816	160757
mws5042	L-Glycyl-L-phenylalanine*	Amino acids and derivatives	C11H14N2O3	223.11	120.09	222.1	[M+H]+	1	721-66-4	-	303413	395082	299372	765963
MW0155854	Pro-Glu-His	Amino acids and derivatives	C16H23N5O6	382.17	220.12	381.165	[M+H]+	3	-	-	974467	1.20152e+06	958753	847561
Lcfp121209	Val-Ala-Ile	Amino acids and derivatives	C14H27N3O4	302.21	143.12	301.2	[M+H]+	1	-	-	32667.9	90454.9	48285	75056.8
MWSprf117	5-Hydroxy-DL-tryptophan(5-HTP)	Amino acids and derivatives	C11H12N2O3	221.09	130.06	220.085	[M+H]+	1	56-69-9	C01017	323276	509937	223633	338417
mws4532g	D-Ornithine	Amino acids and derivatives	C5H12N2O2	133.1	70.07	132.09	[M+H]+	3	348-66-3	-	69116.2	64112.3	63120.2	90280.2
Wasyqp1413	Imino-Tryptophan	Amino acids and derivatives	C11H10N2O2	203.08	157.08	202.074	[M+H]+	1	-	C21124	169953	260832	167605	220015
Lcsp001929	Ala-Glu-Leu	Amino acids and derivatives	C14H25N3O6	332.18	173.09	331.174	[M+H]+	3	-	-	32662.6	69468.1	59857.4	85297.4
Lcsp001901	Leu-Ile-Glu	Amino acids and derivatives	C17H31N3O6	374.23	199.18	373.221	[M+H]+	1	-	-	28435.6	82698.1	45145	113999
MWS201381	Ser-Trp	Amino acids and derivatives	C14H17N3O4	292.13	188.07	291.122	[M+H]+	3	94421-70-2	-	43385.8	44900.8	34892.8	91792.3
MW0150416	Gly-Lys-Gln	Amino acids and derivatives	C13H25N5O5	332.2	177.05	331.186	[M+H]+	3	-	-	27563.2	47850.7	62984.3	276812
Zbqp002414	h-gamma-Glu-leu-oh	Amino acids and derivatives	C11H20N2O5	261.15	132.1	260.137	[M+H]+	2	-	-	34483.7	39677.3	42992.9	149412
pmf0470	cis-4-Hydroxy-D-proline*	Amino acids and derivatives	C5H9NO3	132.065	86.0601	131.058	[M+H]+	3	2584-71-6	C03440	3.33755e+07	3.16364e+07	3.02334e+07	3.36635e+07
MWS04455	Cis-L-3-hydroxyproline*	Amino acids and derivatives	C5H9NO3	132.07	86.06	131.058	[M+H]+	3	567-35-1	C19706	3.33755e+07	3.16364e+07	3.02334e+07	3.36635e+07
ZbWp002423	N-methylphenylalanine*	Amino acids and derivatives	C10H13NO2	180.1	120.08	179.095	[M+H]+	3	-	-	174772	217292	151534	159419
MWS201397	Hyp-Val	Amino acids and derivatives	C10H18N2O4	231.13	86.06	230.127	[M+H]+	3	-	-	200537	132254	78991.7	69204.4
mws0254	L-Histidine	Amino acids and derivatives	C6H9N3O2	156.08	110.07	155.07	[M+H]+	1	71-00-1	C00135	7.413e+06	8.18537e+06	7.54396e+06	8.11644e+06
MW0145720	Asn-Gln-Gln	Amino acids and derivatives	C14H24N6O7	389.18	163.11	388.171	[M+H]+	3	-	-	330577	394371	323605	331687
pme0057	L-Homocysteine	Amino acids and derivatives	C4H9NO2S	136.04	118.03	135.035	[M+H]+	3	6027-13-0	C00155	106921	129905	93422.6	156385
MWS201455	Asp-Lys*	Amino acids and derivatives	C10H19N3O5	262.14	84.08	261.132	[M+H]+	3	5891-51-0	-	385504	394794	384460	423159
MWS201412	Lys-Asp*	Amino acids and derivatives	C10H19N3O5	262.138	84.0816	261.132	[M+H]+	3	20556-18-7	-	385504	394794	384460	423159
Safp020010	N-Lauroylglycine	Amino acids and derivatives	C14H27NO3	258.21	57.07	257.199	[M+H]+	1	-	-	46698.8	82486.6	48565.3	241520
Zmdp002216	γ-Glu-Leu*	Amino acids and derivatives	C11H20N2O5	261.14	86.1	260.137	[M+H]+	1	2566-39-4	-	559561	662412	714958	2.31032e+06
MWS1926	DL-Leucine*	Amino acids and derivatives	C6H13NO2	132.1	86.1	131.095	[M+H]+	1	328-39-2	-	4.6166e+06	4.19205e+06	4.46365e+06	5.12557e+06
MWSmce585	Methyl 3-aminopropanoate	Amino acids and derivatives	C4H9NO2	104.07	59.01	103.063	[M+H]+	3	4138-35-6	-	1.02505e+06	1.13126e+06	1.00684e+06	1.22902e+06
MWS5164	N,N'-Dimethylarginine;SDMA*	Amino acids and derivatives	C8H18N4O2	203.15	70.07	202.143	[M+H]+	1	30344-00-4	-	1.20278e+06	1.4113e+06	1.16876e+06	1.40271e+06
NK10251888	NG,NG-Dimethyl-L-arginine*	Amino acids and derivatives	C8H18N4O2	203.15	70.07	202.143	[M+H]+	1	30315-93-6	C03626	1.20278e+06	1.4113e+06	1.16876e+06	1.40271e+06
Wayp001104	N-(1-Deoxy-1-fructosyl)Tyrosine	Amino acids and derivatives	C15H21NO8	344.13	182.08	343.126	[M+H]+	3	-	-	49337.2	47083.9	51199	75626.7
Hmsp000364	L-Cyclopentylglycine	Amino acids and derivatives	C7H13NO2	144.1	98.09	143.095	[M+H]+	3	2521-84-8	-	701355	599249	612481	734729
Zmdp000292	Arginine methyl ester*	Amino acids and derivatives	C7H16N4O2	189.14	70.07	188.127	[M+H]+	1	-	-	1.37961e+07	1.23367e+07	1.15672e+07	1.19669e+07
Lmcsp00364	Succinyl arginine	Amino acids and derivatives	C10H18N4O5	275.14	175.12	274.128	[M+H]+	3	2478-02-6	C03296	41364.2	44577.4	61752.8	85472
MWS201465	Glu-Phe	Amino acids and derivatives	C14H18N2O5	295.13	120.08	294.122	[M+H]+	1	20556-22-3	-	34754	67765.9	71434.9	207555
MW0151486	Ile-Leu-Gln	Amino acids and derivatives	C17H32N4O5	373.25	145.03	372.237	[M+H]+	3	-	-	42632	37782.7	33697.8	35884.6
Walbp00984	N-(1-Deoxy-1-fructosyl)isoleucine	Amino acids and derivatives	C12H23NO7	294.15	86.1	293.147	[M+H]+	1	-	-	907874	960282	933264	1.45677e+06
MW0151090	His-Thr-Ala	Amino acids and derivatives	C13H21N5O5	328.16	85.06	327.154	[M+H]+	3	-	-	409756	464171	423866	414055
Wasdp02253	L-Alanyl-L-tryptophan	Amino acids and derivatives	C14H17N3O3	276.13	188.07	275.127	[M+H]+	1	16305-75-2	-	20571	35356.1	35724.2	86207.7
MWS201449	Asn-Leu	Amino acids and derivatives	C10H19N3O4	246.14	141.1	245.138	[M+H]+	3	22601-71-4	-	48371.5	56710.7	51574.8	113985
MW0150871	His-Asp-Glu	Amino acids and derivatives	C15H21N5O8	400.15	136.06	399.139	[M+H]+	3	-	-	462129	575716	501645	564416
Zbkp000480	N2-Acetyl-L-lysine	Amino acids and derivatives	C8H16N2O3	189.12	84.08	188.116	[M+H]+	3	1946-82-3	C12989	1.12869e+06	1.1674e+06	1.07525e+06	1.19458e+06
MW0148044	Cys-Met-Asp	Amino acids and derivatives	C12H21N3O6S2	368.1	206.04	367.087	[M+H]+	3	-	-	906385	853887	707332	537652
mws0250	L-Tyrosine*	Amino acids and derivatives	C9H11NO3	182.08	136.08	181.074	[M+H]+	1	60-18-4	C00082	1.03469e+07	1.42001e+07	1.18882e+07	1.5962e+07
MWSmce582	Methyl L-pyroglutamate	Amino acids and derivatives	C6H9NO3	144.07	84.04	143.058	[M+H]+	3	4931-66-2	-	53918.6	63537.2	40786.6	195321
MWS00204g	N-Ethylglycine*	Amino acids and derivatives	C4H9NO2	104.071	58.0659	103.063	[M+H]+	3	627-01-0	-	995500	1.24748e+06	1.08633e+06	1.27638e+06
pme3033	N,N-Dimethylglycine*	Amino acids and derivatives	C4H9NO2	104.07	58.07	103.063	[M+H]+	3	1118-68-9	C01026	995500	1.24748e+06	1.08633e+06	1.27638e+06
pme0170	N-Acetyl-L-Arginine	Amino acids and derivatives	C8H16N4O3	217.13	158.08	216.122	[M+H]+	3	155-84-0	-	111287	116271	286448	1.44693e+06
Yalp000545	N-Methyl-L-proline*	Amino acids and derivatives	C6H11NO2	130.086	84.0812	129.079	[M+H]+	1	475-11-6	C22223	1.13551e+07	1.11993e+07	9.14932e+06	1.16122e+07
pme0122	N6-Acetyl-L-lysine	Amino acids and derivatives	C8H16N2O3	189.12	126.09	188.116	[M+H]+	3	692-04-6	C02727	348555	553377	350411	527494
MWS201414	Pro-Asn	Amino acids and derivatives	C9H15N3O4	230.11	70.07	229.106	[M+H]+	3	107856-82-6	-	89291	113835	75672.6	139868
MWS201415	Pro-Asp	Amino acids and derivatives	C9H14N2O5	231.1	70.07	230.09	[M+H]+	3	85227-98-1	-	138281	105099	105611	234803
Lcsp000522	Prolylproline	Amino acids and derivatives	C10H16N2O3	213.12	70.07	212.116	[M+H]+	3	20488-28-2	-	80900.4	151770	147802	274583
Zmmp000635	4,5-Dehydro-L-leucine*	Amino acids and derivatives	C6H11NO2	130.09	84.08	129.079	[M+H]+	1	-	-	1.13551e+07	1.11993e+07	9.14932e+06	1.16122e+07
Zmdp000441	3-(Allylsulphinyl)-L-alanine; Alliin	Amino acids and derivatives	C6H11NO3S	178.05	88.04	177.046	[M+H]+	3	17795-26-5	C08265	252468	273792	272786	274855
mws0216	Trans-4-Hydroxy-L-proline*	Amino acids and derivatives	C5H9NO3	132.065	86.0601	131.058	[M+H]+	3	51-35-4	C01157	4.02328e+07	3.72342e+07	3.52033e+07	4.43345e+07
MWS04555g	D-Allo-Isoleucine*	Amino acids and derivatives	C6H13NO2	132.102	86.0975	131.095	[M+H]+	1	1509-35-9	-	2.79284e+07	2.59382e+07	2.39552e+07	2.93712e+07
mws0258	L-Isoleucine*	Amino acids and derivatives	C6H13NO2	132.1	86.1	131.095	[M+H]+	1	73-32-5	C00407	2.79284e+07	2.59382e+07	2.39552e+07	2.93712e+07
mws0227	L-Leucine*	Amino acids and derivatives	C6H13NO2	132.102	86.0964	131.095	[M+H]+	1	61-90-5	C00123	2.79284e+07	2.59382e+07	2.39552e+07	2.93712e+07
pmb0034	L-α-Glutamyl-L-Glutamic Acid	Amino acids and derivatives	C10H16N2O7	277.1	148.06	276.096	[M+H]+	3	3929-61-1	C01425	58865.8	67064.8	72093.3	105291
Zmzp000145	Trimethyllysine	Amino acids and derivatives	C9H20N2O2	189.16	84.08	188.153	[M+H]+	1	23284-33-5	C03793	1.19951e+06	1.4874e+06	1.10926e+06	1.24645e+06
MWS201437	Leu-Asp	Amino acids and derivatives	C10H18N2O5	247.13	86.1	246.122	[M+H]+	2	32949-40-9	-	205061	193850	184374	351722
MWS201408	Asp-Glu	Amino acids and derivatives	C9H14N2O7	263.09	136.04	262.08	[M+H]+	3	6157-06-8	-	82251.4	79602.7	46558.1	58199.4
pme1210	L-Methionine	Amino acids and derivatives	C5H11NO2S	150.06	61.01	149.051	[M+H]+	1	63-68-3	C00073	1.07462e+06	947380	807158	1.01646e+06
MW0151060	His-Pro-Glu	Amino acids and derivatives	C16H23N5O6	404.15	272.11	381.165	[M+Na]+	3	-	-	525842	915918	667948	607211
mws3133	N-Acetyl-L-hydroxyproline	Amino acids and derivatives	C7H11NO4	174.08	86.06	173.069	[M+H]+	3	33996-33-7	-	51580.3	33701.8	37559	71756.5
MWS201398	Hyp-Ser	Amino acids and derivatives	C8H14N2O5	219.1	86.06	218.09	[M+H]+	3	-	-	34958.9	43023.3	35281.8	47499.5
Zmdp002020	S-1-Propenyl-L-cysteine	Amino acids and derivatives	C6H11NO2S	162.06	73.01	161.051	[M+H]+	3	52438-09-2	-	157502	104813	99506.6	179499
Wacyp00979	L-Gamma-Glutamyl-L-Theanine	Amino acids and derivatives	C12H21N3O6	304.15	158.08	303.143	[M+H]+	3	-	-	178363	132456	124228	162885
MW0145923	Asn-Tyr-Ala	Amino acids and derivatives	C16H22N4O6	367.15	188.07	366.154	[M+H]+	3	-	-	95667.7	145228	118163	134338
Zmdp000972	S-Methyl-L-cysteine	Amino acids and derivatives	C4H9NO2S	136.04	91.05	135.035	[M+H]+	3	1187-84-4	C22040	4.01592e+06	6.55039e+06	5.29133e+06	7.74472e+06
MW0156708	Ser-Gln-Gly	Amino acids and derivatives	C10H18N4O6	291.13	175.12	290.123	[M+H]+	3	-	-	3.07199e+06	2.42523e+06	2.60159e+06	2.46989e+06
pme2617	L-Methionine Sulfoxide	Amino acids and derivatives	C5H11NO3S	166.05	102.06	165.046	[M+H]+	3	3226-65-1	C02989	52681.4	54761.6	86222	58968.1
MWS201479	Tyr-Gly*	Amino acids and derivatives	C11H14N2O4	239.1	136.08	238.095	[M+H]+	3	673-08-5	-	33225.7	38139.7	39235	84167.6
MWS20645	Gly-Tyr*	Amino acids and derivatives	C11H14N2O4	239.103	136.076	238.095	[M+H]+	3	658-79-7	-	33225.7	38139.7	39235	84167.6
Zbqp001937	2,6-diamino-7-methyl-5-oxooctanoic acid	Amino acids and derivatives	C9H18N2O3	203.14	130.05	202.132	[M+H]+	3	-	-	392205	753566	501788	583413
Lcsp001578	Ser-Gly-Ile	Amino acids and derivatives	C11H21N3O5	276.16	132.1	275.148	[M+H]+	3	-	-	30274	44501.6	47098.9	52163.9
MWS04559g	3-Hydroxy-L-phenylalanine*	Amino acids and derivatives	C9H11NO3	182.08	136.08	181.074	[M+H]+	1	587-33-7	C20807	6.25019e+06	8.9544e+06	7.1145e+06	9.89549e+06
mws0582	S-(Methyl)glutathione	Amino acids and derivatives	C11H19N3O6S	322.11	130.05	321.099	[M+H]+	3	2922-56-7	C11347	643262	528841	480760	515017
MW0107171	Gly-Gly-Val	Amino acids and derivatives	C9H17N3O4	232.14	130.09	231.122	[M+H]+	3	-	-	349767	583370	542867	658417
MW0151051	His-Phe-Ser	Amino acids and derivatives	C18H23N5O5	390.17	161.06	389.17	[M+H]+	3	-	-	496077	673498	720774	567513
Sasp002507	(2S,3S)-2-amino-3-phenylbutanoic acid*	Amino acids and derivatives	C10H13NO2	180.1	120.08	179.095	[M+H]+	3	25488-25-9	C20895	141578	198720	127701	146389
Wacyp01167	(6-amino-3-oxohexan-2-yl)proline	Amino acids and derivatives	C11H20N2O3	229.15	142.09	228.147	[M+H]+	1	-	-	1.02595e+06	1.15642e+06	838992	945375
MEDL00349	Ser-Leu	Amino acids and derivatives	C9H18N2O4	219.13	60.04	218.127	[M+H]+	3	6665-16-3	-	154474	229128	173496	521652
MWS201444	Gln-Gly	Amino acids and derivatives	C7H13N3O4	204.1	84.04	203.091	[M+H]+	3	2650-65-9	-	5.47716e+06	6.2471e+06	5.8617e+06	5.29665e+06
MWS201419	Lys-Gly	Amino acids and derivatives	C8H17N3O3	204.13	84.08	203.127	[M+H]+	3	7563-03-3	-	5.47716e+06	6.2471e+06	5.8617e+06	5.29665e+06
MWS201391	Asn-Ile	Amino acids and derivatives	C10H19N3O4	246.15	166.09	245.138	[M+H]+	3	438533-59-6	-	59581.5	88695.2	73478.5	240944
pme1313	N'-Formylkynurenine	Amino acids and derivatives	C11H12N2O4	237.09	192.07	236.08	[M+H]+	3	1022-31-7	C02700	53009.4	82220.9	47682.3	50158.1
pme0021	L-Phenylalanine	Amino acids and derivatives	C9H11NO2	166.09	120.08	165.079	[M+H]+	1	63-91-2	C00079	9.18493e+06	1.02091e+07	3.22569e+06	8.57798e+06
MWS201478	Phe-Ser	Amino acids and derivatives	C12H16N2O4	253.12	120.09	252.111	[M+H]+	1	16053-39-7	-	108446	147061	91087.2	253677
Zmjp000182	N-Monomethyl-L-arginine*	Amino acids and derivatives	C7H16N4O2	189.13	70.07	188.127	[M+H]+	1	17035-90-4	C03884	1.28472e+07	1.17925e+07	1.12441e+07	1.22508e+07
MW0107439	Ile-Glu-Lys	Amino acids and derivatives	C17H32N4O6	389.24	161.06	388.232	[M+H]+	3	-	-	47682.3	37406.3	39451.5	45764.4
MW0144704	Ala-Pro-Ala	Amino acids and derivatives	C11H19N3O4	258.14	129.1	257.138	[M+H]+	3	-	-	415996	531664	411558	470797
Lmhp001461	L-Prolyl-L-Leucine	Amino acids and derivatives	C11H20N2O3	229.15	70.07	228.147	[M+H]+	1	52899-07-7	-	271800	539609	548471	1.43032e+06
pme0193	L-Glutamine	Amino acids and derivatives	C5H10N2O3	147.08	84.04	146.069	[M+H]+	1	56-85-9	C00064	2.96581e+06	3.03693e+06	2.84346e+06	3.44239e+06
pme0026	L-Lysine	Amino acids and derivatives	C6H14N2O2	147.11	84.08	146.106	[M+H]+	1	56-87-1	C00047	2.96581e+06	3.03693e+06	2.84346e+06	3.44239e+06
Waqkp01044	3-Methoxytyrosine	Amino acids and derivatives	C10H13NO4	212.09	149.06	211.084	[M+H]+	1	7636-26-2	-	119472	177077	287537	352828
pme1286	S-(5'-Adenosy)-L-homocysteine	Amino acids and derivatives	C14H20N6O5S	385.13	250	384.122	[M+H]+	1	979-92-0	C00021	27030.8	35156.4	67233.9	154208
Zbqp000676	3-(triazan-2-yl)propyl L-prolinate	Amino acids and derivatives	C8H18N4O2	203.15	116.07	202.143	[M+H]+	1	-	-	124016	161226	114333	150316
MW0105748	Arg-Ser	Amino acids and derivatives	C9H19N5O4	262.15	128.07	261.144	[M+H]+	3	70921-62-9	-	1.60734e+06	1.23253e+06	576766	466703
Lmhp002031	L-Leucyl-L-Leucine	Amino acids and derivatives	C12H24N2O3	245.19	86.1	244.179	[M+H]+	1	3303-31-9	-	291918	335239	269828	459171
mws1587	L-Norleucine*	Amino acids and derivatives	C6H13NO2	132.1	86.1	131.095	[M+H]+	1	327-57-1	C01933	4.18667e+07	3.85516e+07	3.93083e+07	4.76465e+07
mws4516	Pyroglutamic acid	Amino acids and derivatives	C5H7NO3	130.05	84.05	129.043	[M+H]+	2	4042-36-8	-	2.51701e+07	2.218e+07	1.72407e+07	2.13712e+07
Lmrj001698	L-Seryl-L-Isoleucine	Amino acids and derivatives	C9H18N2O4	219.13	60.04	218.127	[M+H]+	1	91086-51-0	-	155971	235821	153959	468615
Zbqp002380	Tyr-Leu	Amino acids and derivatives	C15H22N2O4	295.16	136.08	294.158	[M+H]+	1	17355-10-1	-	140568	260868	209437	313822
Lcsp001861	Leu-Pro	Amino acids and derivatives	C11H20N2O3	229.15	116.07	228.147	[M+H]+	1	-	-	404252	708435	626507	2.12409e+06
MW0107047	Gly Ala Arg	Amino acids and derivatives	C11H22N6O4	325.16	60.05	302.17	[M+Na]+	3	61257-72-5	-	252444	261095	216530	173821
Zmmp001941	Hydroxythreonine xyloside	Amino acids and derivatives	C9H17NO8	268.104	136.062	267.095	[M+H]+	3	-	-	585441	702112	818613	6.4749e+06
Sasp001236	7-Hydroxy-tryptophan	Amino acids and derivatives	C11H12N2O3	221.09	130.06	220.085	[M+H]+	1	-	-	453711	647585	461928	492728
Zkep154151	N(2)-malonyl-D-tryptophan	Amino acids and derivatives	C14H14N2O5	291.09	159.09	290.09	[M+H]+	1	3184-74-5	C03414	250776	243553	251302	256036
MWS201436	Lys-Thr	Amino acids and derivatives	C10H21N3O4	248.16	84.08	247.153	[M+H]+	3	97791-84-9	-	65071.5	64316.2	70879.1	106604
MWS0933	1-Methylhistidine*	Amino acids and derivatives	C7H11N3O2	170.092	124.087	169.085	[M+H]+	3	332-80-9	-	687495	660540	607017	702317
pme0181	3-Methyl-L-Histidine*	Amino acids and derivatives	C7H11N3O2	170.09	124.09	169.085	[M+H]+	3	368-16-1	C01152	687495	660540	607017	702317
MW0151318	Ile-Ala-Trp	Amino acids and derivatives	C20H28N4O4	389.22	191.14	388.211	[M+H]+	3	-	-	950903	1.2154e+06	1.08166e+06	968087
Lcfp121068	CycloPro-Arg	Amino acids and derivatives	C11H19N5O2	254.16	195.11	253.154	[M+H]+	3	-	-	78301.7	75922	150980	218647
MW0107446	Ile-Ile-Thr	Amino acids and derivatives	C16H31N3O5	346.23	314.12	345.226	[M+H]+	3	-	-	2.06597e+06	2.31227e+06	2.10203e+06	2.55679e+06
MW0146085	Asp-Gln-Met	Amino acids and derivatives	C14H24N4O7S1	393.14	291.13	392.137	[M+H]+	3	-	-	3.27061e+06	5.77508e+06	4.24518e+06	4.85207e+06
mws0629	L-Aspartyl-L-Phenylalanine	Amino acids and derivatives	C13H16N2O5	281.11	166.09	280.106	[M+H]+	2	13433-09-5	-	241406	259789	252463	376824
Zmmp003258	Glu-Pro-Leu	Amino acids and derivatives	C16H27N3O6	358.2	116.07	357.19	[M+H]+	3	-	-	53964.3	77739.9	59315.8	97701.7
MW0145479	Arg-Pro-Gly	Amino acids and derivatives	C13H24N6O4	351.18	248.14	328.186	[M+Na]+	3	-	-	4.3182e+06	5.98864e+06	6.2261e+06	6.79591e+06
MW0148039	Cys-Lys-Phe	Amino acids and derivatives	C18H28N4O4S1	419.17	161.06	396.183	[M+Na]+	3	-	-	276353	379062	270877	319189
MWS201443	Ser-Lys	Amino acids and derivatives	C9H19N3O4	234.15	84.08	233.138	[M+H]+	3	22677-61-8	-	58657	70825.5	72222.5	120425
MWSslk140	N-Acetyl-L-Methionine	Amino acids and derivatives	C7H13NO3S	192.07	56.05	191.062	[M+H]+	3	65-82-7	C02712	46794.5	21415.6	34399.2	88817.2
Lcsp002477	Gly-Val-Leu	Amino acids and derivatives	C13H25N3O4	288.19	129.1	287.185	[M+H]+	1	-	-	28301.7	57022.3	61791.8	189805
MW0151664	Ile-Arg	Amino acids and derivatives	C12H25N5O3	288.2	175.12	287.196	[M+H]+	3	55715-01-0	-	20708.6	36854.1	53793.7	178039
Lcsp001834	Gly-Val-Val	Amino acids and derivatives	C12H23N3O4	274.18	129.1	273.169	[M+H]+	3	79672-11-0	-	10380.4	26148.6	25001.7	73583.7
Zbqp003125	Ile-Phe	Amino acids and derivatives	C15H22N2O3	279.17	86.1	278.163	[M+H]+	1	-	-	152771	177960	126787	279420
MW0155824	Pro-Cys-Ser	Amino acids and derivatives	C11H19N3O5S1	306.11	288.1	305.105	[M+H]+	3	-	-	89842.4	372439	765488	1.01885e+06
Lcsp003225	Leu-Glu-Phe	Amino acids and derivatives	C20H29N3O6	408.21	215.14	407.206	[M+H]+	3	-	-	19945	35443.6	30222.6	37770.7
MW0144680	Ala-Met-Phe	Amino acids and derivatives	C17H25N3O4S1	368.16	177.05	367.157	[M+H]+	3	-	-	15089.5	21022.5	35262.2	32723.2
MWS1771	L-Tyrosine methyl ester	Amino acids and derivatives	C10H13NO3	196.1	91.05	195.089	[M+H]+	3	1080-06-4	C03404	43061.3	51476.9	53553.2	39148.3
MWS201400	Val-Trp	Amino acids and derivatives	C16H21N3O3	304.17	188.07	303.158	[M+H]+	2	24587-37-9	-	21789.5	30300.7	27916.1	49698.2
pme0124	L-Glycyl-L-proline	Amino acids and derivatives	C7H12N2O3	173.09	116.07	172.085	[M+H]+	3	704-15-4	-	48432.9	40955.1	27256.4	46249.6
MW0144466	Ala-Arg-Ala	Amino acids and derivatives	C12H24N6O4	317.19	81.07	316.186	[M+H]+	3	-	-	43967.1	45670.1	57380.5	51702.9
MW0153033	Lys-Leu-Glu	Amino acids and derivatives	C17H32N4O6	389.24	129.1	388.232	[M+H]+	3	-	-	22560.1	41324.2	38734.6	107535
pme3827	3,4-Dihydroxy-L-phenylalanine (L-Dopa)	Amino acids and derivatives	C9H11NO4	198.08	152.07	197.069	[M+H]+	3	59-92-7	C00355	89866.3	255187	186805	218337
MWS201464	Lys-Phe	Amino acids and derivatives	C15H23N3O3	294.18	84.08	293.174	[M+H]+	3	6235-35-4	-	85439.6	72714.6	76819	69000.1
MWS201442	Phe-Thr	Amino acids and derivatives	C13H18N2O4	267.13	120.08	266.127	[M+H]+	1	51352-44-4	-	94843.2	134371	98999	247511
Lmrj002087	L-Isoleucyl-L-Aspartate	Amino acids and derivatives	C10H18N2O5	247.13	86.09	246.122	[M+H]+	3	-	-	497307	519160	501615	757456
MWS201461	Leu-Arg	Amino acids and derivatives	C12H25N5O3	288.2	175.12	287.196	[M+H]+	2	26607-15-8	-	50053.9	54320.1	62403.5	170127
MW0150595	Gly-Pro-Glu	Amino acids and derivatives	C12H19N3O6	302.13	140.08	301.127	[M+H]+	3	32302-76-4	-	88392.1	153615	141418	182777
Lcsp003132	Ala-Ile-Leu	Amino acids and derivatives	C15H29N3O4	316.22	157.13	315.216	[M+H]+	3	-	-	48240.5	90120	65180.1	79922.2
pme0109	Methyldopa	Amino acids and derivatives	C10H13NO4	212.09	166.09	211.084	[M+H]+	3	555-30-6	C07194	246467	355862	464813	672932
ML10181668	Cycloleucine*	Amino acids and derivatives	C6H11NO2	130.09	84.08	129.079	[M+H]+	1	52-52-8	C03969	3.62163e+06	3.29176e+06	3.06352e+06	3.91231e+06
MW0151668	Ile-Glu*	Amino acids and derivatives	C11H20N2O5	261.14	86.09	260.137	[M+H]+	1	42516-53-0	-	103798	213465	164252	320154
MW0150469	Gly-Pro-Met	Amino acids and derivatives	C12H21N3O4S1	304.13	272.1	303.125	[M+H]+	3	109456-28-2	-	9.8143e+06	1.07953e+07	1.0131e+07	1.23491e+07
Zmdp001647	γ-Glu-Val	Amino acids and derivatives	C10H18N2O5	247.13	184.1	246.122	[M+H]+	3	-	-	37762.1	43051.3	28472.6	47791.7
MWS201471	Lys-Tyr	Amino acids and derivatives	C15H23N3O4	310.18	84.08	309.169	[M+H]+	3	35978-98-4	-	16896	25545.5	35355.4	38245.3
MW0105874	Asp-Pro-Glu	Amino acids and derivatives	C14H21N3O8	360.15	145.05	359.133	[M+H]+	3	-	-	4.7404e+06	6.34975e+06	6.23575e+06	5.27648e+06
MWS201483	Phe-Hyp	Amino acids and derivatives	C14H18N2O4	279.13	120.08	278.127	[M+H]+	2	90965-82-5	-	23810.6	31181.7	13114.4	26410.8
Lcsp001096	Ser-Ile-Asn	Amino acids and derivatives	C13H24N4O6	333.18	173.13	332.17	[M+H]+	3	-	-	33119.8	42649.3	43429.1	70627.5
Lcfp121207	Ile-Gly-Ile	Amino acids and derivatives	C14H27N3O4	302.21	143.12	301.2	[M+H]+	1	-	-	61618.1	135441	82426	242609
mws0736	N-Glycyl-L-leucine*	Amino acids and derivatives	C8H16N2O3	189.12	86.1	188.116	[M+H]+	3	869-19-2	C02155	143560	236888	218895	647275
mws5041	Gly-Ile*	Amino acids and derivatives	C8H16N2O3	189.123	86.0964	188.116	[M+H]+	3	19461-38-2	-	143560	236888	209398	647275
Zmqp003920	Ile-Trp	Amino acids and derivatives	C17H23N3O3	318.18	188.07	317.174	[M+H]+	1	13589-06-5	-	35290.3	30364.9	17654.3	71692.8
MWS201447	Phe-Ala	Amino acids and derivatives	C12H16N2O3	237.12	120.09	236.116	[M+H]+	3	3918-87-4	-	20731.2	39821.2	30781.9	71778.4
MWSslk120	N-Acetyl-DL-phenylalanine	Amino acids and derivatives	C11H13NO3	208.1	120.08	207.089	[M+H]+	3	2901-75-9	-	11429.9	40057.9	84665.8	377554
MW0144828	Ala-ile	Amino acids and derivatives	C9H18N2O3	203.14	101.01	202.132	[M+H]+	3	29727-65-9	-	1.72936e+06	1.49023e+06	2.10354e+06	2.26187e+06
MWS201469	Glu-Arg	Amino acids and derivatives	C11H21N5O5	304.16	175.12	303.154	[M+H]+	3	7219-59-2	-	360001	301668	280837	417182
Lcsp000959	Gly-Val-Ala	Amino acids and derivatives	C10H19N3O4	246.14	72.08	245.138	[M+H]+	3	-	-	41676.3	64949.4	44837.1	87877.3
mws0193	L-Homocitrulline	Amino acids and derivatives	C7H15N3O3	190.12	84.08	189.111	[M+H]+	3	1190-49-4	C02427	75397.4	76184	70902.6	91083.7
Zmdp001857	γ-Glu-Tyr	Amino acids and derivatives	C14H18N2O6	311.12	165.05	310.116	[M+H]+	3	7432-23-7	-	36092.3	67666.2	42953.5	78924
pme0010	L-Serine	Amino acids and derivatives	C3H7NO3	106.05	70.03	105.043	[M+H]+	3	56-45-1	C00065	13973.9	23680.9	25586	14822.7
MW0105857	Asp-Gly-Lys	Amino acids and derivatives	C12H22N4O6	319.16	170.05	318.154	[M+H]+	3	-	-	26882	30869.8	34281.2	62958.8
pme2890	L-Homocystine	Amino acids and derivatives	C8H16N2O4S2	269.06	136.04	268.055	[M+H]+	3	626-72-2	C01817	33126.1	34254.7	49137.2	228297
Lmhp001732	L-Prolyl-L-Phenylalanine	Amino acids and derivatives	C14H18N2O3	263.14	70.06	262.132	[M+H]+	2	13589-02-1	-	47672.1	40428.9	26856.3	53572.2
MWS201480	Tyr-Ala	Amino acids and derivatives	C12H16N2O4	253.12	136.08	252.111	[M+H]+	3	730-08-5	-	17784	32975.9	22880.6	79686.4
MWS201445	Val-Pro	Amino acids and derivatives	C10H18N2O3	215.14	116.07	214.132	[M+H]+	1	20488-27-1	-	64844.5	153699	183816	458779
MWS00327g	L-Isoserine	Amino acids and derivatives	C3H7NO3	106.05	60.04	105.043	[M+H]+	3	632-13-3	-	28462.9	28324.9	30641.7	22422.6
pme1228	5-Hydroxy-L-tryptophan	Amino acids and derivatives	C11H12N2O3	221.09	204.07	220.085	[M+H]+	3	4350-09-8	C00643	20605.5	44014.6	36097.4	44438.3
pme0006	L-Proline*	Amino acids and derivatives	C5H9NO2	116.071	70.0651	115.063	[M+H]+	1	147-85-3	C00148	1.5788e+06	2.05027e+06	2.6881e+06	3.00763e+06
MWS00330g	1-Amino-1-cyclobutane-carboxylic-acid*	Amino acids and derivatives	C5H9NO2	116.071	70.0662	115.063	[M+H]+	1	22264-50-2	-	1.5788e+06	2.05027e+06	2.6881e+06	3.00763e+06
Lcsp002329	Gly-Leu-Val	Amino acids and derivatives	C13H25N3O4	288.19	143.12	287.185	[M+H]+	2	-	-	27132.5	67133.7	58118.2	148614
Safp004167	N6,N6-Dimethyladenosine	Amino acids and derivatives	C12H17N5O4	296.14	164.09	295.128	[M+H]+	1	-	C03416	13091.2	54215.9	78653.7	690006
Wcfp004977	Malonyltryptophan	Amino acids and derivatives	C14H14N2O5	291.1	245.09	290.09	[M+H]+	1	-	-	13177.1	26179.9	11096.5	16686.2
Wayp001214	N-(1-Deoxy-1-fructosyl)Arginine	Amino acids and derivatives	C12H24N4O7	337.18	175.12	336.164	[M+H]+	3	-	-	161591	149593	125501	851545
Lcsp003066	Leu-Glu-Ile	Amino acids and derivatives	C17H31N3O6	374.23	243.13	373.221	[M+H]+	1	-	-	14650.2	28288.8	20258.2	40196.9
mws0636	L-Phenylalanyl-L-phenylalanine	Amino acids and derivatives	C18H20N2O3	313.15	166.09	312.147	[M+H]+	1	2577-40-4	-	7895.04	9976.75	8355.79	22079
Lcfp121202	tryptophy-lalanine	Amino acids and derivatives	C14H17N3O3	276.13	159.09	275.127	[M+H]+	2	24046-71-7	-	17858.4	18216.9	27411	50689.9
Lcsp002026	Pro-Val-Val	Amino acids and derivatives	C15H27N3O4	314.21	169.13	313.2	[M+H]+	3	-	-	4303.28	16567	18685.3	29000.2
Lcsp003135	Leu-Val-Leu	Amino acids and derivatives	C17H33N3O4	344.25	185.16	343.247	[M+H]+	1	58337-01-2	-	81861.7	192449	113704	133419
MWS20987	N5-(1-Iminoethyl)-L-ornithine	Amino acids and derivatives	C7H15N3O2	174.12	70.07	173.116	[M+H]+	3	36889-13-1	-	254489	195994	187549	144017
MWS4296	Gly-Phe*	Amino acids and derivatives	C11H14N2O3	223.11	120.08	222.1	[M+H]+	1	3321-03-7	-	293414	402891	282300	707524
Zbqp000579	3-(Pyrazol-1-yl)-L-alanine	Amino acids and derivatives	C6H9N3O2	156.08	110.07	155.07	[M+H]+	1	2734-48-7	-	2.4168e+06	2.92087e+06	2.62549e+06	3.07005e+06
MW0153201	Lys-Val-His	Amino acids and derivatives	C17H30N6O4	383.24	123.06	382.233	[M+H]+	3	-	-	29975.7	28735.8	25538	188191
MWStz103	S-(5'-Adenosyl)-L-methionine	Amino acids and derivatives	C15H22N6O5S	399.15	250.09	398.137	[M+H]+	1	29908-03-0	C00019	189606	656911	687894	175187
Lmhp001430	Cyclo(Pro-Glu)	Amino acids and derivatives	C10H14N2O4	227.1	116.07	226.095	[M+H]+	3	-	-	23001.3	24505.7	27368.4	33410.4
MWS201424	Ile-Asn	Amino acids and derivatives	C10H19N3O4	246.15	86.1	245.138	[M+H]+	3	59652-59-4	-	19294.7	21813.8	21449.4	40049.4
Rfmb318	D-Proline betaine	Amino acids and derivatives	C7H14NO2+	144.102	84.0813	144.102	[M]+	3	1195-94-4	C21514	1.00846e+06	977165	1.05667e+06	932620
Zmmp002167	L-Glutamyl-L-Tyrosine	Amino acids and derivatives	C14H18N2O6	311.12	136.07	310.116	[M+H]+	3	-	-	37886.7	51679.7	43016.2	89549
MW0150034	Glu-Ile-Asp	Amino acids and derivatives	C15H25N3O8	376.17	197.13	375.164	[M+H]+	3	-	-	27643	51201.7	29385.1	34165.9
Sasp001604	Leu-Leu-Gln	Amino acids and derivatives	C17H32N4O5	373.25	147.08	372.237	[M+H]+	1	-	-	16251	22641.6	16850.5	33754.9
Safp001796	4-Hydroxy-l-tryptophan	Amino acids and derivatives	C11H12N2O3	221.09	158.06	220.085	[M+H]+	1	25242-90-4	C21777	593012	957715	361242	592946
MW0146165	Asp-Leu-Asn	Amino acids and derivatives	C14H24N4O7	361.17	201.12	360.164	[M+H]+	3	-	-	83700.9	237730	96239.3	69227.6
Lcsp001306	Ser-Ile-Asp	Amino acids and derivatives	C13H23N3O7	334.16	173.13	333.154	[M+H]+	3	-	-	30950	39010.6	43258.5	157999
MW0107797	Leu-Ile	Amino acids and derivatives	C12H24N2O3	245.18	86.1	244.179	[M+H]+	3	36077-41-5	-	95183.8	115968	98038.8	292958
MW0155353	Phe-Thr-Ile	Amino acids and derivatives	C19H29N3O5	380.21	120.08	379.211	[M+H]+	3	-	-	14837.7	27902.9	21650.7	73936
Lcsp003873	Leu-Ala-Ile	Amino acids and derivatives	C15H29N3O4	316.22	86.1	315.216	[M+H]+	3	-	-	63256	197622	132503	176893
MW0151350	Ile-Asn-Ile	Amino acids and derivatives	C16H30N4O5	359.23	86.1	358.222	[M+H]+	3	-	-	54102.1	125017	70288.5	174139
MW0155984	Pro-Pro-Thr	Amino acids and derivatives	C14H23N3O5	314.17	272.1	313.164	[M+H]+	3	-	-	444549	470468	535960	633629
MWS201388	Asn-Hyp	Amino acids and derivatives	C9H15N3O5	246.11	141.07	245.101	[M+H]+	3	844640-50-2	-	34529	34211.3	35704.6	36775.7
MW0150447	Gly-Phe-Gln	Amino acids and derivatives	C16H22N4O5	351.17	272.1	350.159	[M+H]+	3	-	-	15071.1	28447.3	18654.3	31841.1
MW0107082	Gly-Met-Arg	Amino acids and derivatives	C13H26N6O4S1	363.18	304.13	362.174	[M+H]+	3	-	-	1.67978e+07	2.15734e+07	1.85283e+07	2.23005e+07
Lcsp001749	Gly-Glu-Leu	Amino acids and derivatives	C13H23N3O6	318.17	159.08	317.159	[M+H]+	3	-	-	15210	26439.9	21741.8	53125.9
Lcsp001416	Leu-Thr-Ala*	Amino acids and derivatives	C13H25N3O5	304.19	86.1	303.179	[M+H]+	1	-	-	110558	183540	139142	353451
MW0144644	Ala-Leu-Thr*	Amino acids and derivatives	C13H25N3O5	304.19	86.1	303.179	[M+H]+	1	-	-	110558	183540	139142	353451
Lcsp001337	Ala-Ile-Ala	Amino acids and derivatives	C12H23N3O4	274.18	86.1	273.169	[M+H]+	3	-	-	41720.8	72206.4	82660.9	158537
Lcsp003475	Pro-Val-Leu	Amino acids and derivatives	C16H29N3O4	328.22	169.14	327.216	[M+H]+	3	-	-	1199.13	39485.5	21193.7	26028.5
MWSmce542	1-Methyltryptophan	Amino acids and derivatives	C12H14N2O2	219.11	132.09	218.106	[M+H]+	3	21339-55-9	-	25547.9	37014.9	29255.1	15945.5
Zmdp001663	γ-Glu-Met	Amino acids and derivatives	C10H18N2O5S	279.1	133.03	278.094	[M+H]+	3	17663-87-5	-	28484.4	29798.7	30001.4	75424.7
Zbqp002641	4-amino-2-(1-amino-3-(((S)-1-carboxyethyl)amino)-3-oxopropyl)-6-methyl-3-oxoheptanoic acid	Amino acids and derivatives	C14H25N3O6	332.18	86.1	331.174	[M+H]+	2	-	-	8803.17	150176	45428	175210
MWSmce356	L-Canavanine sulfate	Amino acids and derivatives	C5H14N4O7S	275.07	114.02	274.058	[M+H]+	3	2219-31-0	-	24949.9	24723.2	23822.8	16827.5
MW0107173	Gly-his-lys	Amino acids and derivatives	C14H24N6O4	363.17	260.11	340.186	[M+Na]+	3	49557-75-7	-	53885.4	248414	504034	644549
Lcfp121139	Tyr-Gly-Val	Amino acids and derivatives	C16H23N3O5	338.17	136.08	337.164	[M+H]+	3	-	-	6257.38	15823.6	16002.1	29404.3
MW0105739	Arg-Met	Amino acids and derivatives	C11H23N5O3S	328.14	120.08	305.152	[M+Na]+	3	45243-23-0	-	507832	585238	244447	783661
Lcfp121196	Tyr-Gly-Thr	Amino acids and derivatives	C15H21N3O6	340.15	136.08	339.143	[M+H]+	2	-	-	7821.56	15480.5	19335.2	47598.7
MEDL00368	Leu-Pro-Tyr	Amino acids and derivatives	C20H29N3O5	392.22	136.07	391.211	[M+H]+	3	-	-	36113	86418.4	57880.2	25564.7
Lcsp002261	Thr-Trp	Amino acids and derivatives	C15H19N3O4	306.14	188.07	305.138	[M+H]+	3	186761-42-2	-	21223.4	32443.7	6830.21	53361.7
MWS201421	Met-Phe	Amino acids and derivatives	C14H20N2O3S	297.13	104.06	296.12	[M+H]+	3	14492-14-9	-	3848.07	6503.22	5529.64	10575.3
Lcsp002568	Val-Ile-Val	Amino acids and derivatives	C16H31N3O4	330.24	185.16	329.231	[M+H]+	1	-	-	16041.3	21663.4	12330.9	24309.2
Lcfp060100	Valyl-alanyl-phenylalanine	Amino acids and derivatives	C17H25N3O4	336.19	143.12	335.185	[M+H]+	1	-	-	8310.21	17510.2	8721.67	22118.4
MW0105852	Asp-Gln-Ser	Amino acids and derivatives	C12H20N4O8	349.13	175.12	348.128	[M+H]+	3	-	-	981837	1.33858e+06	1.51369e+06	1.15589e+06
Lskp211280	Pro-Hyp	Amino acids and derivatives	C10H16N2O4	229.12	84.05	228.111	[M+H]+	3	18684-24-7	-	1930.19	17334.3	19884	30105.7
MWS20633g	O-phosphate-L-tyrosine	Amino acids and derivatives	C9H12NO6P	262.05	216.04	261.04	[M+H]+	3	21820-51-9	C06501	7780.47	7440.08	925.4	37372.5
Lcsp001414	Ile-Val-Gly	Amino acids and derivatives	C13H25N3O4	288.19	86.1	287.185	[M+H]+	3	-	-	17588.2	40000.5	30732.4	82952.8
Lcsp001308	Asn-Ile-Asp	Amino acids and derivatives	C14H24N4O7	361.17	200.14	360.164	[M+H]+	3	-	-	7776.51	16434.4	1901.33	30583.8
Lcsp002236	Pro-Glu-Ile	Amino acids and derivatives	C16H27N3O6	358.2	70.07	357.19	[M+H]+	3	-	-	10310.3	13337.5	20449.9	22078.4
MW0155868	Pro-Gly-Leu	Amino acids and derivatives	C13H23N3O4	286.18	116.07	285.169	[M+H]+	3	-	-	53539.6	52411.6	60811	111207
Lcsp000520	Alanylproline	Amino acids and derivatives	C8H14N2O3	187.11	70.07	186.1	[M+H]+	3	13485-59-1	-	20788.3	32892	21781.3	85955.2
MWS20672	Glu-Phe-Ala	Amino acids and derivatives	C17H23N3O6	366.17	120.08	365.159	[M+H]+	3	-	-	16855.7	15972.9	15475.2	35000.7
pme0253	N-Acetyl-L-leucine	Amino acids and derivatives	C8H15NO3	174.11	86.1	173.105	[M+H]+	3	1188-21-2	C02710	1356.3	15337.6	38847	85877.6
Lcsp003090	Ser-Leu-Leu	Amino acids and derivatives	C15H29N3O5	332.22	173.13	331.211	[M+H]+	2	10329-74-5	-	71425.5	116838	105294	173694
Zbqp000949	5-methyl 1-propyl L-glutamate	Amino acids and derivatives	C9H17NO4	204.12	85.03	203.116	[M+H]+	2	-	-	599651	579423	679793	555162
Sasp001627	Leu-Val-Ala	Amino acids and derivatives	C14H27N3O4	302.21	86.1	301.2	[M+H]+	1	-	-	40190.6	124981	70077.3	56625
Lcsp001437	Ala-Leu-Glu	Amino acids and derivatives	C14H25N3O6	332.18	86.1	331.174	[M+H]+	2	-	-	9284.68	174847	164998	120277
MWSmce607	DL-Threonine	Amino acids and derivatives	C4H9NO3	120.07	56.05	119.058	[M+H]+	3	80-68-2	-	31758	27970.1	26264.4	35608.6
mws0520	N-Acetyl-L-tyrosine	Amino acids and derivatives	C11H13NO4	224.09	136.08	223.084	[M+H]+	3	537-55-3	-	1970.54	14397	48483.9	82712.7
mws1051	S-Adenosylmethionine	Amino acids and derivatives	C15H23N6O5S+	399.14	250.09	399.144	[M]+	3	485-80-3	-	264432	1.05948e+06	920620	287835
MWStz091	Cyclo(L-Ala-L-Pro)	Amino acids and derivatives	C8H12N2O2	169.1	70.07	168.09	[M+H]+	3	36357-32-1	-	1510.76	10554.4	13262.8	33424.6
MW0105473	Ala-Lys-Lys	Amino acids and derivatives	C15H31N5O4	368.22	221.13	345.238	[M+Na]+	3	-	-	13095.1	17731.4	14448.5	18866.1
Lcsp001899	Gly-Phe-Glu	Amino acids and derivatives	C16H21N3O6	352.15	177.1	351.143	[M+H]+	1	-	-	5214.25	14660.6	20373.4	34101.6
Lcsp001322	L-Glutaminyl-L-isoleucine	Amino acids and derivatives	C11H21N3O4	260.16	242.15	259.153	[M+H]+	1	86416-45-7	-	2953.81	17607.8	2953.81	36937.1
MW0107773	Leu-Val-Val	Amino acids and derivatives	C16H31N3O4	330.24	136.07	329.231	[M+H]+	3	-	-	1505.92	16721	8406.97	21927.9
MWS201481	Met-Met	Amino acids and derivatives	C10H20N2O3S2	281.1	104.05	280.091	[M+H]+	3	7349-78-2	-	2000.92	5575.85	437.736	14632.1
mws0001	L-Asparagine	Amino acids and derivatives	C4H8N2O3	133.06	74.02	132.054	[M+H]+	3	70-47-3	C00152	110632	95230.5	74469.4	19633.8
MWS201434	Ile-His	Amino acids and derivatives	C12H20N4O3	269.16	156.08	268.154	[M+H]+	3	97284-12-3	-	6971.09	10153.2	14090.3	15298.8
Lcsp003010	Ile-Asp-Leu	Amino acids and derivatives	C16H29N3O6	360.21	86.1	359.206	[M+H]+	1	-	-	26361.9	23588	33868.3	82845.5
Lcfp121131	DL-isoleucyl-DL-isoleucyl-DL-isoleucine	Amino acids and derivatives	C18H35N3O4	358.27	86.1	357.263	[M+H]+	1	-	-	57136.4	7183.1	61693.7	46907.4
MW0156746	Ser-Glu-Tyr	Amino acids and derivatives	C17H23N3O8	398.16	189.09	397.149	[M+H]+	3	-	-	630.511	630.511	2517.31	22710.6
Lmhp002764	Cyclo(Pro-Leu)*	Amino acids and derivatives	C11H18N2O2	211.13	70.07	210.137	[M+H]+	1	5654-86-4	-	1872.9	1872.9	5021.34	15264.2
MWStz261	Cyclo(D-Leu-L-Pro)*	Amino acids and derivatives	C11H18N2O2	211.14	70.07	210.137	[M+H]+	1	36238-67-2	-	1872.9	1872.9	5021.34	15264.2
ZbWp000749	ethyl-L-arginine	Amino acids and derivatives	C8H18N4O2	203.15	70.07	202.143	[M+H]+	2	-	-	1.24799e+06	1.3701e+06	1.17559e+06	1.46373e+06
MWS201432	Met-Tyr	Amino acids and derivatives	C14H20N2O4S	313.12	104.05	312.114	[M+H]+	3	13589-04-3	-	444.463	444.463	3344.17	11100.5
Zmmp000606	4-hydroxy-L-Isoleucine	Amino acids and derivatives	C6H13NO3	148.1	84.08	147.089	[M+H]+	3	1219387-79-7	-	2.91699e+06	2.50794e+06	2.21718e+06	1.36423e+06
Zbqp001884	Gly-Ala-Phe	Amino acids and derivatives	C14H19N3O4	294.14	166.09	293.138	[M+H]+	3	17922-87-1	-	1932.45	15069.4	11134	28253.3
MW0152211	Leu-Ala-Trp	Amino acids and derivatives	C20H28N4O4	389.22	188.07	388.211	[M+H]+	3	-	-	1290.2	1290.2	6515.86	15329
MW0105477	Ala-Phe-Arg	Amino acids and derivatives	C18H28N6O4	393.22	175.12	392.217	[M+H]+	3	-	-	1485.38	10785.3	5026.56	10855.2
MW0155200	Phe-Gly-Tyr*	Amino acids and derivatives	C20H23N3O5	386.17	120.08	385.164	[M+H]+	1	-	-	2350.4	8977.52	2350.4	2350.4
MW0152368	Leu-Ile-Asn	Amino acids and derivatives	C16H30N4O5	359.23	199.18	358.222	[M+H]+	3	-	-	1332.63	8486.83	9959.12	6761.86
MW0109116	Phe-Ile-Thr	Amino acids and derivatives	C19H29N3O5	380.21	120.08	379.211	[M+H]+	2	-	-	3498.57	3498.57	3498.57	3498.57
Lcfp121211	gly-phe-tyr*	Amino acids and derivatives	C20H23N3O5	386.17	120.08	385.164	[M+H]+	1	70421-71-5	-	2243.04	2243.04	2243.04	17312.9
MW0146162	Asp-Ile-Val	Amino acids and derivatives	C15H27N3O6	346.19	201.12	345.19	[M+H]+	3	-	-	11846.1	2825.3	14006.9	2825.3
MW0148088	Cys-Val-Glu	Amino acids and derivatives	C13H23N3O6S1	350.14	173.09	349.131	[M+H]+	3	-	-	2729.41	2729.41	2729.41	16500.2
Lcfp121221	Ile-Val-Tyr	Amino acids and derivatives	C20H31N3O5	394.23	185.17	393.226	[M+H]+	3	154484-62-5	-	5698.64	2316.02	2316.02	14644.5
MW0156024	Pro-Tyr-Asn	Amino acids and derivatives	C18H24N4O6	393.18	233.13	392.17	[M+H]+	3	-	-	13008.1	13008.1	13008.1	13008.1
MWS201389	Asn-Gln	Amino acids and derivatives	C9H16N4O5	261.12	136.04	260.112	[M+H]+	3	14608-83-4	-	2581.97	2581.97	2581.97	2581.97
Cmsn000131	Dencichin	Amino acids and derivatives	C5H8N2O5	175.04	103.06	176.043	[M-H]-	1	5302-45-4	C04209	1.24647e+06	1.31601e+06	1.40005e+06	1.41737e+06
mws0219	L-Aspartic Acid	Amino acids and derivatives	C4H7NO4	132.03	88.04	133.037	[M-H]-	1	56-84-8	C00049	397895	353687	342195	234032
mws0282	L-Tryptophan	Amino acids and derivatives	C11H12N2O2	203.08	116.05	204.09	[M-H]-	1	73-22-3	C00078	6.62698e+06	8.32652e+06	7.40686e+06	9.67591e+06
MWS0132	Oxiglutatione	Amino acids and derivatives	C20H32N6O12S2	611.15	306.07	612.152	[M-H]-	3	27025-41-8	C00127	164055	215437	259160	215466
Wayn002636	N-(1-Deoxy-1-fructosyl)Tryptophan*	Amino acids and derivatives	C17H22N2O7	365.13	203.08	366.142	[M-H]-	1	-	-	41669.8	60716.1	61423.6	199198
Safn001719	tryptophan N-glucoside*	Amino acids and derivatives	C17H22N2O7	365.14	203.08	366.143	[M-H]-	1	-	-	41669.8	60716.1	61423.6	199198
Zbqn003921	N-carboxy-N-(2-oxo-2-phenylethyl)-L-alanine	Amino acids and derivatives	C12H13NO5	250.07	88.04	251.079	[M-H]-	2	-	-	101038	119670	100187	71546.4
Zbqn004681	N-acetyl-tryptophan	Amino acids and derivatives	C13H14N2O3	245.09	203.08	246.1	[M-H]-	1	-	-	52665.7	49227.1	69925.8	59235.7
pmb2591	N-Acetyl-L-Tryptophan	Amino acids and derivatives	C13H14N2O3	245.09	203.08	246.1	[M-H]-	1	1218-34-4	-	137276	150600	169226	155159
pme3096	Aminomalonic acid	Amino acids and derivatives	C3H5NO4	118.01	74.02	119.022	[M-H]-	3	1068-84-4	C00872	184236	345586	326829	285006
Lmgn000160	N-carbamoyl-b-alanine	Amino acids and derivatives	C4H8N2O3	131.05	70.03	132.054	[M-H]-	1	462-88-4	C02642	29971.9	29549.9	33691	39850.4
Zbqn004682	N-(malonyl)tryptophan*	Amino acids and derivatives	C14H14N2O5	289.08	203.08	290.09	[M-H]-	1	-	-	39954.6	47437	39059.5	41021.6
Wayn002083	N-(1-Deoxy-1-fructosyl)Phenylalanine	Amino acids and derivatives	C15H21NO7	326.12	164.07	327.131	[M-H]-	1	-	-	88881.1	109388	73594.8	437528
Zbqn004234	N-(malonyl)phenylalanine	Amino acids and derivatives	C12H13NO5	250.07	164.07	251.079	[M-H]-	2	-	-	62503.6	102823	55113.2	76881.2
Safn005866	N2-Malonyl-D-Tryptophan*	Amino acids and derivatives	C14H14N2O5	289.08	203.09	290.09	[M-H]-	1	-	-	25502.1	26537.9	25595	30649.1
MWS4471	N-Alpha-Acetyl-L-Asparagine	Amino acids and derivatives	C6H10N2O4	173.06	58.03	174.064	[M-H]-	3	4033-40-3	-	86851.1	69227.5	88438	74560.6
Zmyn000155	N-α-Acetyl-L-ornithine	Amino acids and derivatives	C7H14N2O3	173.11	131.08	174.1	[M-H]-	1	6205-08-9	C00437	4.66098e+06	3.33689e+06	4.85646e+06	3.70069e+06
Zmgn002106	N-Acetyl-L-phenylalanine	Amino acids and derivatives	C11H13NO3	206.08	58.03	207.089	[M-H]-	1	2018-61-3	C03519	63771	109825	66184.5	89992
Zmzn000113	L-threo-3-Methylaspartate	Amino acids and derivatives	C5H9NO4	146.05	102.06	147.053	[M-H]-	1	6061-13-8	C03618	122874	116315	129042	52453.9
Safn002073	Glu-Leu	Amino acids and derivatives	C11H20N2O5	259.13	130.09	260.137	[M-H]-	1	5969-52-8	-	37569.1	46336.9	44615	158801
Safn004006	Phenylacetylaspartic acid	Amino acids and derivatives	C12H13NO5	250.07	88.04	251.079	[M-H]-	1	-	-	32996.4	43800.1	53248.1	37631.4
mws0712	N-Propionylglycine	Amino acids and derivatives	C5H9NO3	130.05	86.06	131.058	[M-H]-	3	21709-90-0	-	29104.4	16238.7	18854.1	72637.3
pme2074	Jasmonoyl-L-Isoleucine	Amino acids and derivatives	C18H29NO4	322.2	130.05	323.21	[M-H]-	3	120330-93-0	C18699	3425.69	6384.19	5161.27	4371.43
Wayn001257	N-(1-Deoxy-1-fructosyl)Leucine	Amino acids and derivatives	C12H23NO7	292.14	130.09	293.147	[M-H]-	1	-	-	41989.4	53792.9	64686.2	527207
pmb2673	6-Hydroxydopaquinone	Amino acids and derivatives	C9H9NO5	210.04	135.04	211.048	[M-H]-	3	135791-48-9	-	10793.7	17351.5	29527.4	31712.6
Zbqn003748	N-malonylleucine	Amino acids and derivatives	C9H15NO5	216.09	130.09	217.095	[M-H]-	2	-	-	212245	215740	216322	202659
MW0151673	Ile-Ile	Amino acids and derivatives	C12H24N2O3	243.17	130.09	244.179	[M-H]-	3	42537-99-5	-	10674.7	14196.3	12540	19109.5
Lcsn002767	Gly-Leu-Phe	Amino acids and derivatives	C17H25N3O4	334.18	186.12	335.185	[M-H]-	1	103213-38-3	-	6664.46	8220.61	7974.46	48028.7
Lcsn001170	Thr-Leu	Amino acids and derivatives	C10H20N2O4	231.13	130.09	232.142	[M-H]-	3	50299-12-2	-	17689	23324.6	14999	41729
pme0075	N-Acetyl-L-glutamic acid	Amino acids and derivatives	C7H11NO5	188.06	128.04	189.064	[M-H]-	3	1188-37-0	C00624	33004.1	28404	21808.3	14394.4
pmb2657	Argininosuccinic acid	Amino acids and derivatives	C10H18N4O6	289.12	131.08	290.123	[M-H]-	3	2387-71-5	C03406	9394.81	9698.22	22968.9	90677.8
Lcfn121066	Glu-Glu-Phe	Amino acids and derivatives	C19H25N3O8	422.16	164.07	423.164	[M-H]-	1	-	-	8239.62	24126.7	1440.24	117777
Lcfn121103	Asp-Glu-Tyr	Amino acids and derivatives	C18H23N3O9	424.13	243.06	425.143	[M-H]-	1	-	-	2128.7	4630.68	4957.3	72004.7
Sasn002522	Leu-Asp-Tyr	Amino acids and derivatives	C19H27N3O7	408.18	373.14	409.185	[M-H]-	1	-	-	3258.17	8536.72	10411.6	18770.9

## Sheet: Table S2
Supplementary Table S2 42 ginsenoside metabolites
Index	Compounds	Class I	Formula	Q1 (Da)	Q3 (Da)	Molecular weight (Da)	Ionization model	Level	CAS	cpd_ID	Average relative content
											MC-70	MC-50	MC-30	MC-10
HJAP107	Ginsenoside Rh4	Terpenoids	C36H60O8	621.44	423.36	620.429	[M+H]+	1	174721-08-5	-	202981	210811	252219	404470
Zjrp080647	Ginsenoside Rg7	Terpenoids	C42H72O14	801.5	423.36	800.492	[M+H]+	2	-	-	527513	627553	548805	818889
Zjsp091307	ginsenoside Rc	Terpenoids	C53H90O22	1079.6	325.11	1078.59	[M+H]+	1	11021-14-0	-	234586	226280	156334	415745
Zjrp080691	malonyl ginsenoside Rd	Terpenoids	C51H84O21	1033.56	411.11	1032.55	[M+H]+	1	-	-	317328	229864	244250	225177
Zbrp003571	Ginsenoside La*	Terpenoids	C42H70O13	783.49	423.36	782.482	[M+H]+	3	123617-34-5	-	1.11945e+06	821783	1.84503e+06	1.00893e+06
Zjrp080632	ginsenoside Rh14*	Terpenoids	C42H70O13	783.487	423.362	782.482	[M+H]+	3	-	-	1.11945e+06	821783	1.84503e+06	1.00893e+06
Zbrp004881	Ginsenoside Rk1*	Terpenoids	C42H70O12	767.49	423.36	766.487	[M+H]+	1	494753-69-4	-	467121	482160	362742	412847
Zjrp081011	Ginsenoside F4*	Terpenoids	C42H70O12	767.49	423.36	766.487	[M+H]+	1	181225-33-2	-	467121	482160	362742	412847
Zjrp080631	ginsenoside F3	Terpenoids	C41H70O13	771.49	423.36	770.482	[M+H]+	1	62025-50-7	-	33701.7	34309.5	36085.5	47147.7
Zjrp081039	ginsenoside Re5	Terpenoids	C42H72O15	817.49	143.11	816.487	[M+H]+	1	-	-	229200	350648	262770	375639
Zjrp081013	Ginsenoside Rg6	Terpenoids	C42H70O12	767.49	423.36	766.487	[M+H]+	1	147419-93-0	-	656870	607386	825636	824228
MWStz702	Pseudoginsenoside RT1	Terpenoids	C47H74O18	944.52	439.36	926.487	[M+NH4]+	1	98474-74-9	-	131476	194890	175048	175724
Lmzp005427	Ginsenoside Rd*	Terpenoids	C48H82O18	947.56	325.11	946.55	[M+H]+	1	52705-93-8	C20725	226110	178038	231093	235165
Zjrp080692	malonyl ginsenoside Re*	Terpenoids	C51H84O21	1033.55	423.36	1032.55	[M+H]+	1	-	-	69173.2	183746	74444.6	144544
Zbrp004005	Ginsenoside m-Re*	Terpenoids	C51H84O21	1033.56	423.36	1032.55	[M+H]+	1	-	-	69173.2	183746	74444.6	144544
Zjrp080633	ginsenoside Rh15	Terpenoids	C42H70O13	783.49	423.36	782.482	[M+H]+	1	-	-	627789	726199	486612	901247
Zjrp081006	Ginsenoside Rh8	Terpenoids	C36H60O9	637.43	421.35	636.424	[M+H]+	1	343780-69-8	-	152933	216677	236484	243132
Zjrp080702	Malonylginsenoside Rb1	Terpenoids	C57H94O26	1195.61	411.11	1194.6	[M+H]+	1	-	-	1.56041e+06	1.80508e+06	1.09956e+06	1.81259e+06
Zbrp003782	Ginsenoside Rh19	Terpenoids	C36H62O9	639.45	423.36	638.439	[M+H]+	1	-	-	109318	90091.3	119732	103279
Zjrp080611	pseudoginsenoside Rt4	Terpenoids	C36H62O10	655.44	143.11	654.434	[M+H]+	3	-	-	13365.7	18046.2	13779	22010.2
Zbrp004830	Ginsenoside Rd2	Terpenoids	C47H80O17	917.55	425.13	916.54	[M+H]+	1	83480-64-2	-	47750.8	29493.4	37835.1	48723.5
mws4027	Pseudoginsenoside RT5	Terpenoids	C36H62O10	655.44	457.33	654.434	[M+H]+	3	98474-78-3	-	10968.7	19533.3	25073.2	28801.5
Lmzp004417	Ginsenoside Rf1	Terpenoids	C36H62O9	639.45	441.37	638.439	[M+H]+	3	-	-	12457.3	16438.7	15688.4	20020.7
MWSprf036	Ginsenoside Rh2	Terpenoids	C36H62O8	623.45	407.37	622.444	[M+H]+	3	78214-33-2	C22128	1532.1	1532.1	10092.8	135033
Zjrp080696	ginsenoside Rs1	Terpenoids	C55H92O23	1121.61	367.12	1120.6	[M+H]+	1	87733-67-3	-	19035.5	21800.1	14646.1	7606.77
Zjrp081036	Ginsenoside Rk2-acetyl	Terpenoids	C44H72O13	809.5	205.07	808.497	[M+H]+	2	-	-	17565.3	22331.5	18651.1	48924.8
Zjrp080613	Ginsenoside ST2	Terpenoids	C36H62O10	655.44	143.11	654.434	[M+H]+	3	-	-	25767.5	20994.6	10042.6	14689.3
Zjrn080627	pseudoginsenoside Rt3	Terpenoids	C41H70O13	769.47	637.43	770.482	[M-H]-	1	-	-	72883.6	69940.4	77409.3	120546
mws1592	Ginsenoside Ro*	Terpenoids	C48H76O19	955.49	793.44	956.498	[M-H]-	1	34367-04-9	C17543	1.4448e+06	1.383e+06	1.7192e+06	1.93591e+06
mws1605	Ginsenoside Rb1	Terpenoids	C54H92O23	1107.6	945.55	1108.6	[M-H]-	3	41753-43-9	C20713	165242	144472	189420	178686
mws4023	Ginsenoside Rg2	Terpenoids	C42H72O13	783.49	475.38	784.497	[M-H]-	3	52286-74-5	-	213729	220854	230706	161260
mws1665	Ginsenoside Rf	Terpenoids	C42H72O14	799.48	637.42	800.492	[M-H]-	3	52286-58-5	C08945	903594	761609	1.25952e+06	1.11766e+06
mws4035	Ginsenoside F2*	Terpenoids	C42H72O13	783.49	621.44	784.497	[M-H]-	2	62025-49-4	C20779	13602.3	16555.9	24704.4	21530.1
Zjrn080661	6'-O-acetyl-Ginsenoside Rg1*	Terpenoids	C44H74O15	841.5	781.48	842.503	[M-H]-	1	-	-	3.31548e+06	3.81646e+06	4.24479e+06	3.84387e+06
Lmzn005163	Pseudoginsenoside Rc1	Terpenoids	C50H84O19	987.55	945.54	988.561	[M-H]-	3	-	-	379198	427712	393299	390713
Zjrn080681	5,6-didehydroginsenoside Rd	Terpenoids	C48H80O18	943.53	883.51	944.534	[M-H]-	1	-	-	464409	410276	390698	404906
mws1553	Ginsenoside Rg1*	Terpenoids	C42H72O14	799.48	637.43	800.492	[M-H]-	1	22427-39-0	C08946	2.00252e+06	1.90543e+06	2.09502e+06	2.23038e+06
mws1666	Ginsenoside Re	Terpenoids	C48H82O18	945.54	783.49	946.55	[M-H]-	3	52286-59-6	C08944	111800	230511	168900	153452
mws4020	Ginsenoside Rb2	Terpenoids	C53H90O22	1077.59	945.54	1078.59	[M-H]-	3	11021-13-9	-	114079	96354.2	126791	111232
mws4022	Ginsenoside Rg3	Terpenoids	C42H72O13	783.49	459.38	784.497	[M-H]-	3	14197-60-5	C20778	5911.92	5173.73	8628.86	9582.24
mws4036	Ginsenoside Rh1	Terpenoids	C36H62O9	637.43	475.31	638.439	[M-H]-	3	63223-86-9	C22129	11841.5	11199.2	13109.4	14317.2
mws4026	Ginsenoside F1	Terpenoids	C36H62O9	637.43	475.38	638.439	[M-H]-	3	53963-43-2	C20780	535.406	4164.08	4674.85	535.406
